# Supplementary material for: Level of Murine DDX3 RNA Helicase Determines Phenotype Changes of Hepatocytes In Vitro and In Vivo
Source: Int J Mol Sci. 2021 Jun 28;22(13):6958. doi: 10.3390/ijms22136958 (PMC8269429; doi:10.3390/ijms22136958)
Supplement: Supplementary file 1 [file ijms-22-06958-s001.zip]

Archive with 4 entries (2 files):
- ijms-1188735-supplementary/
- ijms-1188735-supplementary/suppl material/
- ijms-1188735-supplementary/suppl material/Supplementary Material.pdf
- ijms-1188735-supplementary/suppl material/tr sorted.xlsx
