# Supplementary material for: Level of Murine DDX3 RNA Helicase Determines Phenotype Changes of Hepatocytes In Vitro and In Vivo
Source: Int J Mol Sci. 2021 Jun 28;22(13):6958. doi: 10.3390/ijms22136958 (PMC8269429; doi:10.3390/ijms22136958)
Supplement: Supplementary file 1 [file ijms-22-06958-s001.zip › ijms-1188735-supplementary/suppl material/tr sorted.xlsx]

## Sheet: si1 6d
		lnc1.Cnt.FC	lnc1.Cnt.padj
ENSMUSG00000102343	Gm37381	-0.886535825734259	1
ENSMUSG00000025902	Sox17	-0.074078784587372	1
ENSMUSG00000102269	Gm7357	-1.55230361260879	0.677412151025524
ENSMUSG00000098104	Gm6085	-0.615643067146573	0.960488762370682
ENSMUSG00000103922	Gm6123	0.917254959349338	0.564229960090764
ENSMUSG00000033845	Mrpl15	0.0109174972627737	1
ENSMUSG00000102275	Gm37144	0.501026004381275	0.60302165056762
ENSMUSG00000025903	Lypla1	0.105811651645126	0.872380326958678
ENSMUSG00000033813	Tcea1	0.802743958214955	0.000984458556935911
ENSMUSG00000103280	Gm37277	-0.661428267601662	1
ENSMUSG00000002459	Rgs20	-0.11294202968983	1
ENSMUSG00000033793	Atp6v1h	0.165923736547739	0.653732441600774
ENSMUSG00000025907	Rb1cc1	0.307708674557779	0.235913930910452
ENSMUSG00000090031	4732440D04Rik	0.502424662017337	0.605933894188714
ENSMUSG00000102135	Gm37108	0.417757716837575	1
ENSMUSG00000051285	Pcmtd1	-0.202280590270544	0.491768369536176
ENSMUSG00000098201	Gm26983	2.61006475452367	0.86553352223994
ENSMUSG00000103509	Gm38372	-1.28386660696219	0.108834843262093
ENSMUSG00000048538	Gm9826	-1.21755316422268	0.653732441600774
ENSMUSG00000097797	Gm26901	0.933027706669155	0.550817732365432
ENSMUSG00000086235	Gm16284	-0.78969130251064	0.999352969187124
ENSMUSG00000103933	Gm36964	0.764696213114834	0.653732441600774
ENSMUSG00000061024	Rrs1	0.277378775951482	0.510894983735972
ENSMUSG00000025911	Adhfe1	-1.11213591176536	3.55799098009469e-06
ENSMUSG00000079671	2610203C22Rik	-0.174987170145526	0.992132025864727
ENSMUSG00000081441	Gm6161	-3.6014320576442	0.496472964114441
ENSMUSG00000067879	3110035E14Rik	1.56876466770811	0.786223716333747
ENSMUSG00000025912	Mybl1	0.744555523245064	0.509461076020818
ENSMUSG00000045210	Vcpip1	0.0998509761530577	0.884019287387098
ENSMUSG00000097893	1700034P13Rik	-1.01910288175452	0.013614016146138
ENSMUSG00000025915	Sgk3	0.205317745692404	0.563578324538197
ENSMUSG00000046334	Gm6195	2.6632855596128	0.28209832391255
ENSMUSG00000046101	Mcmdc2	-0.840718866376652	0.0937718198764059
ENSMUSG00000098234	Snhg6	0.334823259318172	0.415708540632242
ENSMUSG00000093178	Snord87	0.765606377852689	0.863399421323917
ENSMUSG00000099032	Tcf24	0.709232657412854	0.0144948954926756
ENSMUSG00000104025	E330040D14Rik	0.699787495932246	0.806564981389805
ENSMUSG00000025916	Ppp1r42	-0.446213077696638	0.521923704149219
ENSMUSG00000025917	Cops5	-0.196356188607298	0.524964358859816
ENSMUSG00000056763	Cspp1	0.364407199197237	0.139801801377573
ENSMUSG00000067851	Arfgef1	0.796347924276402	3.23811899267234e-06
ENSMUSG00000102556	Gm37569	3.48900770553839	0.477231438263763
ENSMUSG00000100648	Gm28659	1.19199603353334	0.95362378397682
ENSMUSG00000048960	Prex2	0.728605505379894	0.100660366458898
ENSMUSG00000101827	Gm28686	-1.04485989694995	0.908408230866911
ENSMUSG00000101610	Gm7560	2.60930139061498	0.86553352223994
ENSMUSG00000097628	Gm2383	-0.573908002749367	1
ENSMUSG00000016918	Sulf1	-0.109120227278452	1
ENSMUSG00000042414	Prdm14	-2.32063303428267	0.521631041377975
ENSMUSG00000005886	Ncoa2	0.285697488079573	0.275619570891486
ENSMUSG00000103506	Gm38376	-0.0977130818963037	1
ENSMUSG00000103085	Gm38120	-0.0175570221507321	1
ENSMUSG00000102664	Gm38380	-2.22593829630758	0.406838753659727
ENSMUSG00000101476	Gm29570	1.19452469368542	0.947897044644373
ENSMUSG00000101171	Gm7593	1.1895042516477	0.951162844935886
ENSMUSG00000025935	Tram1	0.367636472864143	0.273601977146594
ENSMUSG00000025937	Lactb2	-0.164358622559238	0.748578709367541
ENSMUSG00000102982	Gm38319	-0.0413024190687805	1
ENSMUSG00000067813	Xkr9	0.313341407635978	0.4391512867462
ENSMUSG00000097711	Gm5523	-1.54456316672154	0.73434160780258
ENSMUSG00000054493	Gm9947	-1.94987326599846	0.174781668316623
ENSMUSG00000025930	Msc	0.341728986715342	0.86553352223994
ENSMUSG00000103492	Gm37412	0.177249465159043	1
ENSMUSG00000082193	Rpl5-ps1	3.11668797991551	0.652236389341038
ENSMUSG00000073737	Gm10566	-3.22195904822817	0.681083278718432
ENSMUSG00000092083	Kcnb2	-1.54355091790709	0.739623565394122
ENSMUSG00000104149	Gm37138	0.715537038823594	0.766181026530496
ENSMUSG00000025925	Terf1	-0.146879749144691	0.804869587909985
ENSMUSG00000104379	Gm37509	0.690965212634441	1
ENSMUSG00000032719	Sbspon	-1.92404905817252	1
ENSMUSG00000043716	Rpl7	0.247586391050598	0.415241378719165
ENSMUSG00000025921	Rdh10	0.0524052496622208	1
ENSMUSG00000100868	Gm28095	-0.616973184710783	1
ENSMUSG00000025920	Stau2	0.35456935715298	0.320171756610012
ENSMUSG00000025939	Ube2w	0.363311538950454	0.13291824229983
ENSMUSG00000102457	Gm38342	1.18609081841415	0.947897044644373
ENSMUSG00000079658	Eloc	0.123138655830872	0.86553352223994
ENSMUSG00000025940	Tmem70	0.527021689480686	0.00366153989575576
ENSMUSG00000025779	Ly96	-0.0673416317143945	1
ENSMUSG00000091020	Gm5828	0.75730985643794	0.653732441600774
ENSMUSG00000042686	Jph1	0.759029606294732	0.60120773565926
ENSMUSG00000101589	Rbm6-ps1	0.426332456419021	1
ENSMUSG00000102048	Gm6075	-0.89514759814251	1
ENSMUSG00000067780	Pi15	0.559217526113462	0.760135224715496
ENSMUSG00000100720	Gm10075	-2.7119619876082	0.86553352223994
ENSMUSG00000043760	Pkhd1	-0.483010266390598	0.157467036626993
ENSMUSG00000041859	Mcm3	-0.0101293351691265	1
ENSMUSG00000097934	6720483E21Rik	-0.10509069889646	1
ENSMUSG00000025931	Paqr8	0.350972096904553	0.876516008553264
ENSMUSG00000041809	Efhc1	0.0120214669151834	1
ENSMUSG00000041779	Tram2	-0.272680283228186	0.421222602905212
ENSMUSG00000100819	Gm2693	-0.128939804629715	1
ENSMUSG00000025933	Tmem14a	-0.0903988781123143	0.996466621762888
ENSMUSG00000025934	Gsta3	-0.16505232702057	0.798412884162797
ENSMUSG00000099343	Gm28836	-0.710295088984618	0.444873859156816
ENSMUSG00000025936	Gm4956	0.634262167223674	0.925558691074865
ENSMUSG00000028033	Kcnq5	-1.40100065026884	0.351247395757472
ENSMUSG00000104138	Gm36949	3.11086744559313	0.653732441600774
ENSMUSG00000082935	Gm7658	0.0176083732906545	1
ENSMUSG00000041670	Rims1	-0.900357460427922	1
ENSMUSG00000102766	Gm6420	-0.091739704634968	1
ENSMUSG00000097970	Gm27028	0.582762750319298	0.618734409119577
ENSMUSG00000100775	Gm29107	0.0908196260223934	1
ENSMUSG00000026158	Ogfrl1	0.0239935885000198	1
ENSMUSG00000097920	Gm7784	-0.617177719174659	1
ENSMUSG00000026156	B3gat2	0.38074191236688	0.845887232013698
ENSMUSG00000026155	Smap1	0.550799693750654	0.110123580127695
ENSMUSG00000026154	Sdhaf4	0.0781749449823263	0.976343828813094
ENSMUSG00000026153	Fam135a	0.696006744448037	0.0091023757657022
ENSMUSG00000026141	Col19a1	-2.72665465894397	0.86553352223994
ENSMUSG00000067736	Gm10222	0.686015696351148	1
ENSMUSG00000101939	Gm28438	0.024728553635549	1
ENSMUSG00000101111	Gm28437	0.381661481703002	1
ENSMUSG00000100862	Gm10925	0.442673443594178	0.991290974876352
ENSMUSG00000102070	Gm28661	-0.757842453516662	0.922839599880358
ENSMUSG00000101249	Gm29216	0.211707293281121	1
ENSMUSG00000073725	Lmbrd1	-0.0988389393372184	0.86553352223994
ENSMUSG00000101514	Gm5524	-1.69224161149548	6.05129896191479e-12
ENSMUSG00000086240	Gm7846	-0.100377430943481	1
ENSMUSG00000081557	Gm5697	-2.7119619876082	0.86553352223994
ENSMUSG00000099492	Gm5525	-0.798531939857126	0.998308818064895
ENSMUSG00000100261	Gm6473	0.175734718156131	1
ENSMUSG00000048874	Phf3	0.425982075689758	0.0855044930651711
ENSMUSG00000103783	Gm37522	-0.145554169111293	1
ENSMUSG00000104315	Gm37906	0.0207482994432436	1
ENSMUSG00000026064	Ptp4a1	-0.16278253930823	0.985621169761936
ENSMUSG00000117310		-1.07649631057071	0.643124210465515
ENSMUSG00000086727	4931428L18Rik	-1.6266466130048	0.00697036222616161
ENSMUSG00000100237	Gm28644	-0.943401849488326	0.830540399740898
ENSMUSG00000100910	Gm29128	-0.132658149489556	1
ENSMUSG00000050217	Lgsn	-1.00773244673037	0.866806296317839
ENSMUSG00000070960	Gm19680	0.80232724031578	0.86553352223994
ENSMUSG00000100481	Gm7114	-0.112553372497965	1
ENSMUSG00000026134	Prim2	-0.191323888123294	0.870664209251143
ENSMUSG00000101682	Gm29228	3.12385555759819	0.67893855532211
ENSMUSG00000103746	1700001G17Rik	0.134394196660137	1
ENSMUSG00000004768	Rab23	-0.520020816803615	0.344008238462303
ENSMUSG00000042215	Bag2	-0.0729755856492438	1
ENSMUSG00000042197	Zfp451	0.308305074660995	0.362697963758008
ENSMUSG00000081402	Gm15455	2.60436666575391	0.86553352223994
ENSMUSG00000042182	Bend6	2.81220003453469	0.347466931609378
ENSMUSG00000026131	Dst	-0.0408740618718395	1
ENSMUSG00000103364	Gm38157	0.18936107571951	1
ENSMUSG00000101462	Gm3052	0.0985484175443067	1
ENSMUSG00000102336	Gm37233	-1.76678738445043	0.810258964059614
ENSMUSG00000042111	Ccdc115	0.238072384688463	0.658187262331739
ENSMUSG00000101711	Gm28306	3.11628185516566	0.653732441600774
ENSMUSG00000026127	Imp4	-0.127015703381312	0.792508605368153
ENSMUSG00000026126	Ptpn18	-0.513859496074472	0.488461280802932
ENSMUSG00000100280	Gm28417	-0.133080251093587	1
ENSMUSG00000037509	Arhgef4	-0.206376792364809	1
ENSMUSG00000104002	Gm38336	-0.882120686833879	0.609685518397885
ENSMUSG00000037503	Fam168b	0.241166526378536	0.39132607856202
ENSMUSG00000026123	Plekhb2	0.128018778869408	0.86553352223994
ENSMUSG00000103548	Gm37670	0.686015696351148	1
ENSMUSG00000102531	1110002O04Rik	2.61501427080696	0.86553352223994
ENSMUSG00000045216	Hs6st1	0.122370575118319	0.937995381695226
ENSMUSG00000102202	Gm33280	-0.72683355477112	0.712728368212398
ENSMUSG00000037470	Uggt1	0.630374553322371	0.00204503507253958
ENSMUSG00000047180	Neurl3	-0.41455330391669	0.39930287965637
ENSMUSG00000037447	Arid5a	-0.375927579198447	0.621588053690681
ENSMUSG00000102762	4930403P22Rik	-3.23835180308812	0.653732441600774
ENSMUSG00000010453	Kansl3	-0.404947187982669	0.136936642053594
ENSMUSG00000037432	Fer1l5	-0.686864344394995	0.102506913966669
ENSMUSG00000001143	Lman2l	-0.0980293776012464	0.898494218717537
ENSMUSG00000037408	Cnnm4	-0.452542381030963	0.267714370399769
ENSMUSG00000001138	Cnnm3	-0.264378500349643	0.521167161580237
ENSMUSG00000067653	Ankrd23	-0.214957575312803	1
ENSMUSG00000079610	Ankrd39	0.066889744064476	1
ENSMUSG00000026121	Sema4c	0.434493324886856	0.422851322504262
ENSMUSG00000087589	D430040D24Rik	0.00532811614859508	1
ENSMUSG00000046337	Fam178b	-1.78745538288344	0.842671262168388
ENSMUSG00000061518	Cox5b	0.234100893666549	0.553985596284671
ENSMUSG00000037351	Actr1b	0.180335525963359	0.608194656910786
ENSMUSG00000102416	4933424G06Rik	-0.885664789092159	1
ENSMUSG00000026117	Zap70	-0.768490056514247	0.16549513755183
ENSMUSG00000026116	Tmem131	-0.134155241908676	0.846333225018236
ENSMUSG00000103159	F830112A20Rik	-1.36401796490964	0.536178434544052
ENSMUSG00000080054	Rpl12-ps1	3.12027939241058	0.653732441600774
ENSMUSG00000050122	Vwa3b	0.211750323479214	0.93779577179411
ENSMUSG00000026113	Inpp4a	-0.0576429501537002	1
ENSMUSG00000026112	Coa5	0.216800342364222	0.474744115316657
ENSMUSG00000026111	Unc50	0.1226063146303	0.811317485485328
ENSMUSG00000026110	Mgat4a	-0.527067455751409	0.464659914589287
ENSMUSG00000026090	2010300C02Rik	-0.125023125192347	1
ENSMUSG00000060771	Tsga10	-0.148282151472691	0.97460936827433
ENSMUSG00000037216	Lipt1	-0.397311983242673	0.272197558608911
ENSMUSG00000026088	Mitd1	0.413911324169626	0.20264133379807
ENSMUSG00000026087	Mrpl30	0.130247822198284	0.807755821280663
ENSMUSG00000058407	Txndc9	-0.0631002070774539	0.975157347701874
ENSMUSG00000026083	Eif5b	0.404839845768099	0.0824012235241693
ENSMUSG00000026082	Rev1	0.115831136118602	0.947897044644373
ENSMUSG00000037138	Aff3	-0.311792792117877	0.922236464928416
ENSMUSG00000085280	Gm16151	-0.992657699253947	0.975383650549513
ENSMUSG00000087131	Gm16152	-0.116589904420294	1
ENSMUSG00000048814	Lonrf2	-0.0918559232040839	1
ENSMUSG00000026080	Chst10	0.124652696636017	1
ENSMUSG00000102447	Gm6621	0.764077954671833	0.801435946627548
ENSMUSG00000026078	Pdcl3	0.0804785810911817	0.953481600313853
ENSMUSG00000103046	Gm37309	0.0506652057705315	1
ENSMUSG00000026077	Npas2	-0.389712879384294	0.901963239362294
ENSMUSG00000073702	Rpl31	0.451170599542439	0.230190547488674
ENSMUSG00000003134	Tbc1d8	0.0167796814026291	1
ENSMUSG00000003135	Cnot11	0.0913329948000727	0.91121456847012
ENSMUSG00000085894	Gm15832	-0.310813363347144	0.765463432192379
ENSMUSG00000077704	Snord89	0.32300067724082	0.982142778710062
ENSMUSG00000048234	Rnf149	-0.0987459102035407	0.8871757302976
ENSMUSG00000102471	Gm5100	-0.870044106433277	0.718575861797541
ENSMUSG00000050967	Creg2	1.56489150117778	0.787971793840724
ENSMUSG00000057173	Rfx8	-0.992569439182841	0.975383650549513
ENSMUSG00000026074	Map4k4	0.903039736513409	0.019701833920774
ENSMUSG00000026073	Il1r2	0.349075319024182	0.973507669146792
ENSMUSG00000026072	Il1r1	1.08919872448229	0.0487842089728651
ENSMUSG00000103560	Gm38070	0.720529482162288	0.699896567105266
ENSMUSG00000070942	Il1rl2	-0.0246035803779694	1
ENSMUSG00000026069	Il1rl1	0.42273364206648	1
ENSMUSG00000026070	Il18r1	-0.132774195704918	1
ENSMUSG00000026068	Il18rap	-0.224371141159999	0.947897044644373
ENSMUSG00000103270	Gm37915	-0.114099158856264	1
ENSMUSG00000041945	Mfsd9	0.345613804791833	0.919309634708174
ENSMUSG00000060679	Mrps9	-0.219491782355455	0.461131926245787
ENSMUSG00000041907	Gpr45	0	1
ENSMUSG00000070939	Tgfbrap1	0.365615753557194	0.145950958027139
ENSMUSG00000041878	8430432A02Rik	-0.63435240675436	0.809854240075751
ENSMUSG00000010290	AI597479	-0.106392806830713	0.907032056248825
ENSMUSG00000008136	Fhl2	0.507318721484033	0.595002379532873
ENSMUSG00000094497	Gm8210	-0.253875274438626	0.788685137075834
ENSMUSG00000099694	Gm29610	2.61006475452367	0.86553352223994
ENSMUSG00000066877	Nck2	0.784181314211017	0.0343010592934835
ENSMUSG00000026051	1500015O10Rik	-2.52886984366975	0.311648359873769
ENSMUSG00000100480	Gm29156	0.552072650397137	0.996552762244241
ENSMUSG00000057363	Uxs1	0.761726749339379	0.000728143900451737
ENSMUSG00000090243	Gm16103	-0.0517886933041535	1
ENSMUSG00000100701	Gm19587	-0.112354855598671	1
ENSMUSG00000041763	Tpp2	0.202364861808093	0.618126348891431
ENSMUSG00000047343	Mettl21c	-0.748328902967197	0.943466038231424
ENSMUSG00000091844	Gm8251	-0.272260318044856	1
ENSMUSG00000026049	Tex30	0.716755251464681	0.120103810855944
ENSMUSG00000026047	Kdelc1	0.517465064719108	0.141482818324581
ENSMUSG00000041684	Bivm	0.0805513526851632	0.956748112153781
ENSMUSG00000026048	Ercc5	-0.17224104876386	0.715535175544732
ENSMUSG00000101567	Txn-ps1	-1.30037418390631	0.821254427110664
ENSMUSG00000056870	Gulp1	0.971969475283582	0.270859077836926
ENSMUSG00000026043	Col3a1	1.08234766593692	0.0215647930475705
ENSMUSG00000026042	Col5a2	1.12140043954415	0.0213850892139584
ENSMUSG00000025995	Wdr75	0.792100119590648	0.00193045204344121
ENSMUSG00000084817	Gm5526	1.31227975390487	0.684625421158225
ENSMUSG00000025993	Slc40a1	-0.0984825489455244	0.925888973057427
ENSMUSG00000041144	Dnah7b	-0.927238237070329	0.861767608660868
ENSMUSG00000101262	Gm8326	-1.01680168938078	0.893441873630324
ENSMUSG00000101337	Dnah7c	-2.70678925442746	0.87608192002051
ENSMUSG00000025986	Slc39a10	0.514485082036698	0.348529281852353
ENSMUSG00000100213	Gm28151	0.0731770839355501	1
ENSMUSG00000100033	Gm8337	0.69653491144495	1
ENSMUSG00000096973	Gm5974	1.52196100682862	0.536178434544052
ENSMUSG00000097883	Gm8357	-0.111063270002487	1
ENSMUSG00000026109	Tmeff2	-2.72665465894397	0.86553352223994
ENSMUSG00000045954	Cavin2	0.345333365189484	0.460335338067321
ENSMUSG00000026107	Nabp1	0.663080713971265	0.0133080993849513
ENSMUSG00000099413	Gm17767	-0.80821819974089	0.507762932196973
ENSMUSG00000101741	Gm28055	0.120292541813968	1
ENSMUSG00000018417	Myo1b	-0.0027529032433485	1
ENSMUSG00000100313	Gm28323	-2.71733425142345	0.86553352223994
ENSMUSG00000072324	Gm8420	0.686015696351148	1
ENSMUSG00000062939	Stat4	-0.454996378564926	0.868095728353219
ENSMUSG00000078291	Gm3940	0.688006226555624	1
ENSMUSG00000109599	Gm31812	-0.248320989295908	0.9305128897465
ENSMUSG00000026104	Stat1	0.432132814530362	0.21618238911748
ENSMUSG00000026103	Gls	0.337497354631979	0.477231438263763
ENSMUSG00000002881	Nab1	0.877757009469489	3.18906206220447e-05
ENSMUSG00000097833	Gm5976	0.793158440329545	0.988393917506891
ENSMUSG00000101501	Rps27a-ps1	0.260875730912055	1
ENSMUSG00000100120	Gm553	0.397986220140107	1
ENSMUSG00000043015	Nemp2	-0.16014503741545	0.947897044644373
ENSMUSG00000103630	Gm37242	0.554212712058531	1
ENSMUSG00000041439	Mfsd6	0.700702589533653	0.00659166966427208
ENSMUSG00000026102	Inpp1	-0.34402773409757	0.424087672687305
ENSMUSG00000041426	Hibch	-0.356951389031165	0.136699442851431
ENSMUSG00000089802	Gm16107	-1.40683843687531	0.947897044644373
ENSMUSG00000043629	1700019D03Rik	-1.16941149747822	0.609796527218045
ENSMUSG00000026100	Mstn	-3.89275973918054	0.322050503552266
ENSMUSG00000060715	1700019A02Rik	-2.71653608464442	0.86553352223994
ENSMUSG00000026098	Pms1	0.0351687626876391	1
ENSMUSG00000100763	Gm28777	-3.23313563539136	0.653732441600774
ENSMUSG00000026097	Ormdl1	0.201711074139973	0.653732441600774
ENSMUSG00000026096	Osgepl1	-0.106856133064421	0.879329577780306
ENSMUSG00000099913	Gm28551	1.10511745319231	0.595728846417122
ENSMUSG00000026095	Asnsd1	0.636678406787929	0.16549513755183
ENSMUSG00000026094	Stk17b	0.245869384991042	0.708033158511028
ENSMUSG00000042807	Hecw2	0.28459213514137	0.811423461431291
ENSMUSG00000025983	Ccdc150	2.35414297007622	0.483545977052738
ENSMUSG00000041303	Gtf3c3	0.142754860535167	0.820766172306619
ENSMUSG00000073678	Pgap1	0.026934833380653	1
ENSMUSG00000052331	Ankrd44	0.252891292860604	0.664418217176055
ENSMUSG00000102642	A130048G24Rik	-0.092030624933814	1
ENSMUSG00000025982	Sf3b1	-0.212111446952675	0.519777643420523
ENSMUSG00000103030	E330011M16Rik	0.0751559122509244	1
ENSMUSG00000025981	Coq10b	-0.249345017070178	0.506106557301246
ENSMUSG00000101122	Gm17971	-0.502477684241376	0.823003413243192
ENSMUSG00000025980	Hspd1	0.0415970104020002	1
ENSMUSG00000073676	Hspe1	0.197674559736781	0.745247407408231
ENSMUSG00000100736	Gm5147	0.681205993868513	1
ENSMUSG00000025979	Mob4	0.0495656370056702	1
ENSMUSG00000061863	Gm6822	2.11333899143836	0.507355248376689
ENSMUSG00000025978	Rftn2	-0.232303566728688	0.940257329870637
ENSMUSG00000097649	Gm10561	-0.0284569748490602	1
ENSMUSG00000046994	Mars2	0.456002786045464	0.335246753549172
ENSMUSG00000025977	Boll	0.398028427269753	1
ENSMUSG00000100215	Gm8292	0.859841823328126	0.80561563346564
ENSMUSG00000038349	Plcl1	0.632613822184755	0.39132607856202
ENSMUSG00000102145	Gm38056	2.10838918883809	0.442519696312574
ENSMUSG00000038331	Satb2	0.431013425834664	0.806153735686762
ENSMUSG00000087022	9130024F11Rik	1.01160861526875	0.745247407408231
ENSMUSG00000097519	4930558J18Rik	-1.47328946892601	0.717052962810672
ENSMUSG00000038323	1700066M21Rik	0.478318266800307	0.0689679060471828
ENSMUSG00000048495	Tyw5	-0.329672083608591	0.569248475890636
ENSMUSG00000025971	Maip1	0.0560896176193084	1
ENSMUSG00000038305	Spats2l	0.522194159291698	0.208773981738386
ENSMUSG00000054770	Kctd18	0.286435611652758	0.601553736358443
ENSMUSG00000026039	Sgol2a	0.355661941399248	0.86553352223994
ENSMUSG00000063558	Aox1	0.0277887221875693	1
ENSMUSG00000064294	Aox3	-0.313033913698503	0.464953019761989
ENSMUSG00000038242	Aox4	1.5847224932678	0.827495623191442
ENSMUSG00000079554	Aox2	-0.298418831099299	1
ENSMUSG00000103839	Gm37607	-0.725011547141464	0.640983917170497
ENSMUSG00000051223	Bzw1	0.430180893548356	0.0615965274608442
ENSMUSG00000026034	Clk1	-0.0682690085022897	0.958155256681616
ENSMUSG00000026035	Ppil3	0.0429906991455426	1
ENSMUSG00000026036	Nif3l1	0.101181075831862	0.908590750059987
ENSMUSG00000026037	Orc2	0.896565954532133	0.00144363350401617
ENSMUSG00000094245	Gm23966	1.55066638954612	0.810323425225621
ENSMUSG00000085054	Gm15834	-1.05451141667495	0.78968047479512
ENSMUSG00000038174	Fam126b	-0.155273600310682	0.785622181239413
ENSMUSG00000026032	Ndufb3	-0.0885095450951058	0.928077287676018
ENSMUSG00000047528	Als2cr12	-0.427269184658185	0.918283184764947
ENSMUSG00000102059	Gm20257	0.359078569031879	0.754651857252465
ENSMUSG00000026031	Cflar	-0.0468721146579168	1
ENSMUSG00000026029	Casp8	0.0270501671689732	1
ENSMUSG00000102719	Gm37760	-0.0915109537702072	1
ENSMUSG00000026028	Trak2	0.11817142266041	0.862700080820379
ENSMUSG00000026027	Stradb	0.360977629569955	0.145280690486772
ENSMUSG00000038079	Tmem237	0.276708509333713	0.709356745038505
ENSMUSG00000097573	G730003C15Rik	-0.338378255677801	0.912512933593053
ENSMUSG00000079550	Mpp4	-0.197037872338432	0.935475800969132
ENSMUSG00000101586	Gm29017	-0.749410022808689	0.219335026566948
ENSMUSG00000026024	Als2	-1.14004888383368	1.18756178927548e-06
ENSMUSG00000026023	Cdk15	-0.488537085352803	1
ENSMUSG00000041075	Fzd7	0.0298419930690859	1
ENSMUSG00000097819	Gm26813	0.625897611540417	0.48968314659657
ENSMUSG00000026021	Sumo1	-0.155816431575659	0.754137213050272
ENSMUSG00000103821	D430013B06Rik	-0.870690512872308	0.89103040377249
ENSMUSG00000026020	Nop58	1.35940333802391	1.027318806729e-07
ENSMUSG00000067336	Bmpr2	0.405682919326138	0.0774968347649334
ENSMUSG00000041040	Fam117b	0.273286582833165	0.578611354968843
ENSMUSG00000103696	Gm37531	0.974444870288618	0.750780035955108
ENSMUSG00000026018	Ica1l	0.80560323676459	0.890473492901518
ENSMUSG00000026019	Wdr12	0.814187541290707	0.000195775621481567
ENSMUSG00000026017	Carf	-0.0536623673123518	1
ENSMUSG00000073664	Nbeal1	0.791307374557591	3.18906206220447e-05
ENSMUSG00000049439	Cyp20a1	0.073227569305309	1
ENSMUSG00000103822	6030460B20Rik	-3.2287419466113	0.653732441600774
ENSMUSG00000026782	Abi2	0.293372551771397	0.589516726612938
ENSMUSG00000026014	Raph1	0.0774832566105088	0.947897044644373
ENSMUSG00000081562	Gm11575	1.19242606516376	0.947897044644373
ENSMUSG00000084400	Gm11576	-2.71653608464442	0.86553352223994
ENSMUSG00000103215	Gm38388	-0.87196806246139	0.299572760393319
ENSMUSG00000101188	Eif4a-ps4	0.230483345560359	0.84933184092343
ENSMUSG00000026012	Cd28	-0.395331583119799	0.86553352223994
ENSMUSG00000083355	Gm11581	-1.99150880600249	0.213059748802563
ENSMUSG00000102549	Gm38137	-0.496200049392751	1
ENSMUSG00000026011	Ctla4	0.432660487881878	1
ENSMUSG00000081382	Rpl18-ps1	-0.468555445002879	1
ENSMUSG00000026009	Icos	-0.611576018149706	0.665898164863321
ENSMUSG00000052062	Pard3b	1.21487591654246	0.000899687269840416
ENSMUSG00000085400	Pard3bos3	-1.2391573342043	0.131812092168793
ENSMUSG00000084333	Gm11599	-0.598085436299309	1
ENSMUSG00000025969	Nrp2	0.22390711949645	0.780784393515776
ENSMUSG00000103032	Gm37121	-1.31527996164423	0.327141790033741
ENSMUSG00000100426	Gm4208	-0.856512296146778	0.86553352223994
ENSMUSG00000040865	Ino80d	0.140312290028225	0.828239543441336
ENSMUSG00000084799	Ino80dos	-0.119109260691663	1
ENSMUSG00000101599	Gm20342	-0.608922468931597	0.527948419748863
ENSMUSG00000025968	Ndufs1	0.0289410840106184	1
ENSMUSG00000025967	Eef1b2	0.497754264374214	0.153710293501935
ENSMUSG00000064612	Gm26457	-0.885029023842966	1
ENSMUSG00000064602	Snora41	0.694509094995802	0.672872812367035
ENSMUSG00000081643	Gm11605	-0.080634095074256	1
ENSMUSG00000025964	Adam23	0.204858991421562	0.86553352223994
ENSMUSG00000025962	Fastkd2	0.155285578127328	0.757811868531248
ENSMUSG00000025959	Klf7	-0.284742408293246	0.850542577206998
ENSMUSG00000025958	Creb1	0.384743061502018	0.145950958027139
ENSMUSG00000025956	Mettl21a	-0.0750027320323039	0.989912835695596
ENSMUSG00000101832	Gm28982	-0.486725233969268	1
ENSMUSG00000087213	2810408I11Rik	0.287852745486022	1
ENSMUSG00000070871	Ccnyl1	0.339627050647213	0.47768111605528
ENSMUSG00000045005	Fzd5	0.0695808635360834	1
ENSMUSG00000102140	Gm38058	-0.0810887912101092	1
ENSMUSG00000051344	Plekhm3	0.382808518591576	0.637458155580885
ENSMUSG00000084416	Rpl10a-ps1	0.564346727571829	0.722937779979116
ENSMUSG00000044816	D630023F18Rik	3.11178777316797	0.653732441600774
ENSMUSG00000025950	Idh1	-0.495573720228234	0.0298823590264426
ENSMUSG00000025949	Pikfyve	0.502923531439588	0.0422509876396656
ENSMUSG00000082774	Gm8805	0.679205656802092	1
ENSMUSG00000015222	Map2	1.41821382645286	0.00852576159932345
ENSMUSG00000026005	Rpe	0.33515118473051	0.183102965245552
ENSMUSG00000026004	Kansl1l	-0.0784591353562845	1
ENSMUSG00000102559	Gm37570	-0.978890554198695	0.658832816645745
ENSMUSG00000102374	Gm38387	0.849406213799792	0.589516726612938
ENSMUSG00000102776	Gm38162	0.433110978441634	1
ENSMUSG00000082057	Gm15789	-1.28996626786189	0.84835627392976
ENSMUSG00000103706	6820402A03Rik	-0.634265094327635	1
ENSMUSG00000103756	Gm37285	0.458713967220216	0.95073235666873
ENSMUSG00000103382	Gm37755	-1.41081958397318	0.948020677578775
ENSMUSG00000103553	Gm38218	-1.25785830616934	0.332796585708153
ENSMUSG00000026003	Acadl	-0.291664972622219	0.357950691251372
ENSMUSG00000061816	Myl1	2.61006475452367	0.86553352223994
ENSMUSG00000026000	Lancl1	0.334833625527493	0.180449556272319
ENSMUSG00000025991	Cps1	-0.164914534865618	0.834421317897411
ENSMUSG00000062209	Erbb4	0.296027704657683	0.680965242750345
ENSMUSG00000102449	Gm37100	-0.894344388915073	1
ENSMUSG00000084332	Gm8840	-0.98968409466444	0.978564677262795
ENSMUSG00000025997	Ikzf2	-1.02472757904448	0.175420810164307
ENSMUSG00000099954	Gm28112	-0.628060610265934	1
ENSMUSG00000026196	Bard1	0.839579090766945	0.224243209458527
ENSMUSG00000026192	Atic	0.32258212357135	0.203534052657005
ENSMUSG00000026193	Fn1	-0.142951529083499	0.86553352223994
ENSMUSG00000073652	Apol7d	0.0264939721736002	1
ENSMUSG00000100319	Gm5256	1.11903927873889	0.627441851398737
ENSMUSG00000099707	Gm8883	-1.19680201325982	5.90897634025759e-07
ENSMUSG00000101211	Gm28818	-1.49325272622349	0.00127991595765214
ENSMUSG00000059483	Gm5528	-2.7119619876082	0.86553352223994
ENSMUSG00000039395	Mreg	1.00806497217946	3.35399269722006e-06
ENSMUSG00000097131	D230017M19Rik	-0.38961716206268	0.651955878108664
ENSMUSG00000026189	Pecr	-0.578370402945841	0.00564184229189218
ENSMUSG00000026188	Tmem169	-0.590923498552964	0.8404138870848
ENSMUSG00000026187	Xrcc5	-0.105273626898199	0.878549394524252
ENSMUSG00000085812	Gm15843	0.261318729669255	1
ENSMUSG00000039354	Smarcal1	-0.256617546000516	0.506569201395384
ENSMUSG00000046330	Rpl37a	0.355356860688715	0.541663757826889
ENSMUSG00000039323	Igfbp2	-0.25562043540711	0.829223126609639
ENSMUSG00000026185	Igfbp5	-0.57898279294291	0.20671049306061
ENSMUSG00000100301	6030407O03Rik	-0.13987026385391	1
ENSMUSG00000055322	Tns1	0.579267301407589	0.0518616320878436
ENSMUSG00000061815	Rufy4	0.243870344926816	0.965398343556253
ENSMUSG00000026180	Cxcr2	-0.0102938104584064	1
ENSMUSG00000006304	Arpc2	0.664376138164853	0.00030689812543358
ENSMUSG00000064272	Gpbar1	1.06498610273908	0.859487777657241
ENSMUSG00000006299	Aamp	-0.0756537243840546	0.962969241290823
ENSMUSG00000026179	Pnkd	0.157579077395436	0.851177569327616
ENSMUSG00000103013	Gm37503	0.381867021912451	1
ENSMUSG00000006301	Tmbim1	0.0207409094994152	1
ENSMUSG00000103403	Gm37931	-0.982720951718132	0.980640449664865
ENSMUSG00000073650	Catip	-0.908267334085314	0.786359837485353
ENSMUSG00000026177	Slc11a1	-0.326789723911123	0.550029421523856
ENSMUSG00000026176	Ctdsp1	-0.33102459422272	0.237445360822032
ENSMUSG00000065468	Mir26b	-1.7984512548041	0.827138014456324
ENSMUSG00000026175	Vil1	-0.216765541355699	1
ENSMUSG00000033364	Usp37	0.369528056319787	0.281257616657091
ENSMUSG00000026174	Cnot9	-0.206352218350152	0.492823292705751
ENSMUSG00000026173	Plcd4	-0.323024860049243	1
ENSMUSG00000026135	Zfp142	0.245321193489246	0.831317899711322
ENSMUSG00000026172	Bcs1l	-0.0650096084902036	0.978873008245669
ENSMUSG00000026171	Rnf25	0.325212523454129	0.360069679898446
ENSMUSG00000033276	Stk36	0.414859060040015	0.665898164863321
ENSMUSG00000033257	Ttll4	0.512864607228421	0.104935450172282
ENSMUSG00000026170	Cyp27a1	-0.423106022912047	0.154276735105372
ENSMUSG00000006542	Prkag3	0.267985468926809	0.947897044644373
ENSMUSG00000033227	Wnt6	0.744593075123644	0.763164233158273
ENSMUSG00000026167	Wnt10a	-2.72665465894397	0.86553352223994
ENSMUSG00000055197	Fev	0.768994872381361	0.981185215854835
ENSMUSG00000006538	Ihh	0.481262173519996	0.49526872936775
ENSMUSG00000026162	Nhej1	0.152679305584262	0.94660800104248
ENSMUSG00000026205	Slc23a3	0.274463788141051	0.873278878640408
ENSMUSG00000033159	Cnppd1	-0.422079764210726	0.185475677737092
ENSMUSG00000049339	Retreg2	-0.14433602621373	0.825447406427329
ENSMUSG00000026197	Zfand2b	0.0586250874723364	0.990109421108173
ENSMUSG00000026198	Abcb6	-0.487995375397688	0.273864888712683
ENSMUSG00000033124	Atg9a	-0.579586175466167	0.157056103846005
ENSMUSG00000026199	Ankzf1	-0.539873932451686	0.0413399741807949
ENSMUSG00000026200	Glb1l	-0.0502452915778683	1
ENSMUSG00000026201	Stk16	0.00661260632309201	1
ENSMUSG00000026202	Tuba4a	-0.328883190978514	0.269024729090045
ENSMUSG00000096094	A630095N17Rik	-4.17959480612342	0.249069096817616
ENSMUSG00000026203	Dnajb2	-0.0993296665839878	0.882590927230534
ENSMUSG00000026204	Ptprn	-0.33083540560668	0.980640449664865
ENSMUSG00000026209	Dnpep	-0.038351029426329	1
ENSMUSG00000026208	Des	0.6185187494495	0.142129529494526
ENSMUSG00000026207	Speg	0.194986066794771	0.912062382142283
ENSMUSG00000033021	Gmppa	0.0290826761392683	1
ENSMUSG00000032997	Chpf	0.669272553598273	0.161585191530218
ENSMUSG00000026211	Obsl1	0.132710544744726	0.980640449664865
ENSMUSG00000051703	Tmem198	-0.420046439726319	1
ENSMUSG00000032968	Inha	-0.553602320701425	0.802337821921286
ENSMUSG00000026213	Stk11ip	-0.0259894151035978	1
ENSMUSG00000006576	Slc4a3	0.539100539191253	0.543232458850851
ENSMUSG00000026235	Epha4	0.129203588177032	1
ENSMUSG00000004872	Pax3	-0.0977130818963037	1
ENSMUSG00000032908	Sgpp2	-0.2194144848243	1
ENSMUSG00000026245	Farsb	0.120435951543362	0.860663984395605
ENSMUSG00000104018	4833412K13Rik	1.82995676434756	1
ENSMUSG00000012187	Mogat1	-1.72362380788789	0.0954874367956852
ENSMUSG00000032883	Acsl3	0.291375684800388	0.619054035068978
ENSMUSG00000079470	Utp14b	-0.13106802320705	0.956748112153781
ENSMUSG00000099377	Gm6159	0.686155510151805	1
ENSMUSG00000047330	Kcne4	0.216171923442845	1
ENSMUSG00000050711	Scg2	-0.824815893200404	1
ENSMUSG00000099562	Gm19027	0.686155510151805	1
ENSMUSG00000054702	Ap1s3	-0.311324612536035	0.729546764129288
ENSMUSG00000073643	Wdfy1	0.0380840370491611	1
ENSMUSG00000026248	Mrpl44	0.0248022193891543	1
ENSMUSG00000026249	Serpine2	0.542805746763497	0.449335674379489
ENSMUSG00000067106	Gm5529	2.61307755369815	0.86553352223994
ENSMUSG00000004364	Cul3	0.216683132768765	0.512534121097944
ENSMUSG00000103076	Gm37902	0.778275278503465	0.984913805697994
ENSMUSG00000103525	Gm37262	-0.112222454709689	1
ENSMUSG00000038608	Dock10	-0.22975878963037	0.753267686808667
ENSMUSG00000087008	Gm5530	-0.406857258511178	1
ENSMUSG00000100561	Gm7516	-2.71653608464442	0.86553352223994
ENSMUSG00000055980	Irs1	0.388766526329607	0.589516726612938
ENSMUSG00000026142	Rhbdd1	0.190220528968856	0.696317577330716
ENSMUSG00000100786	Gm28940	-1.92404905817252	1
ENSMUSG00000067158	Col4a4	0.337207369998993	0.808968801479944
ENSMUSG00000079465	Col4a3	0.187792845941123	0.974401549995265
ENSMUSG00000097564	C430014B12Rik	-0.148591363602033	1
ENSMUSG00000026150	Mff	0.547894216343267	0.00315104068169067
ENSMUSG00000026159	Agfg1	1.06720512208672	2.57585019840474e-10
ENSMUSG00000113880	A030005L19Rik	-0.465749611094034	0.86553352223994
ENSMUSG00000038496	Slc19a3	3.4948988621402	0.477231438263763
ENSMUSG00000079140	Gm6374	0	1
ENSMUSG00000100580	4933436I20Rik	-2.71653608464442	0.86553352223994
ENSMUSG00000045658	Pid1	-0.293097697906368	0.358901973733317
ENSMUSG00000102750	Gm37058	-0.99683797390247	0.345761257302848
ENSMUSG00000026219	Trip12	0.396596440301832	0.0950820128622969
ENSMUSG00000103505	Gm38374	-0.43003429074386	0.855328694108335
ENSMUSG00000104503	Gm37738	-0.120888747590313	1
ENSMUSG00000073633	Fbxo36	0.304543847384447	0.447769722305583
ENSMUSG00000052477	C130026I21Rik	0.27369323596306	1
ENSMUSG00000089844	A530032D15Rik	-0.94244520133545	0.86553352223994
ENSMUSG00000072109	A530040E14Rik	0.22978286863588	1
ENSMUSG00000091199	Gm2619	3.11552378844444	0.653732441600774
ENSMUSG00000079457	Gm7609	-0.175244938373885	1
ENSMUSG00000090252	Gm16028	0.680442629959818	1
ENSMUSG00000090186	Gm7592	1.82920262717863	1
ENSMUSG00000070034	Sp110	-0.00999323462347454	1
ENSMUSG00000070031	Sp140	-0.367228218318113	0.594531961678713
ENSMUSG00000090246	Gm17017	-0.0541264258589542	1
ENSMUSG00000026222	Sp100	0.0505372263943664	1
ENSMUSG00000052760	A630001G21Rik	-0.104418186982029	1
ENSMUSG00000036707	Cab39	0.252718144486745	0.435010575354345
ENSMUSG00000026223	Itm2c	0.463029763773926	0.0558250809808539
ENSMUSG00000049608	Gpr55	0.01376646404468	1
ENSMUSG00000099342	Gm18180	0.42668619617143	0.873336018900902
ENSMUSG00000026226	Spata3	-1.40123886062704	0.722187817923621
ENSMUSG00000026227	2810459M11Rik	0.523731430712795	0.0617326556984546
ENSMUSG00000026229	Psmd1	-0.17833998051696	0.597963865402072
ENSMUSG00000026228	Htr2b	2.60930139061498	0.86553352223994
ENSMUSG00000103272	Gm37914	2.14901886180408	0.634421631148452
ENSMUSG00000062590	Armc9	-0.334424504291964	0.554497258680232
ENSMUSG00000079445	B3gnt7	-1.58810087660127	0.48968314659657
ENSMUSG00000026234	Ncl	0.0745665759495568	0.947897044644373
ENSMUSG00000104627	Mir3535	3.49559841646147	0.477231438263763
ENSMUSG00000073627	C130036L24Rik	-0.00786751317453021	1
ENSMUSG00000026238	Ptma	0.364108735848364	0.287108405238548
ENSMUSG00000026239	Pde6d	0.114444742203955	0.926883699276786
ENSMUSG00000102927	Gm37152	-2.7119619876082	0.86553352223994
ENSMUSG00000026240	Cops7b	0.0903727216360961	0.929258365140565
ENSMUSG00000026241	Nppc	-0.111991142904384	1
ENSMUSG00000053333	Dis3l2	-0.369200057930274	0.209473293108683
ENSMUSG00000104121	Gm37485	-2.52771289346382	0.365334824058474
ENSMUSG00000102383	Gm38142	-2.10105984688294	0.202979281863049
ENSMUSG00000102293	Gm37541	-0.487526550224164	1
ENSMUSG00000102649	Gm38021	-1.09562011538525	0.20498011581498
ENSMUSG00000084106	Gm6136	1.12751624709547	0.536178434544052
ENSMUSG00000102571	Gm37967	-0.36398230228081	1
ENSMUSG00000102956	Gm37017	0	1
ENSMUSG00000103984	Gm37447	0.7510199348391	0.839916630041013
ENSMUSG00000026254	Eif4e2	-0.0295333286317286	1
ENSMUSG00000026255	Efhd1	0.287146598167647	0.890425060415194
ENSMUSG00000048000	Gigyf2	0.207981497911896	0.54132404077498
ENSMUSG00000079436	Kcnj13	-2.7119619876082	0.86553352223994
ENSMUSG00000026258	3110079O15Rik	-0.60254199666665	1
ENSMUSG00000026259	Ngef	-1.06758493439806	2.81290952076594e-06
ENSMUSG00000079434	Neu2	-0.475144707113681	0.45323687148964
ENSMUSG00000090994	Gm6153	-2.03663815921922	0.735688983291272
ENSMUSG00000026288	Inpp5d	-0.164094489038465	0.861673533343699
ENSMUSG00000026289	Atg16l1	0.137528965998535	0.795772636970357
ENSMUSG00000087968	Gm25395	0.765532211115735	1
ENSMUSG00000089281	Scarna6	1.18435039733066	0.953481600313853
ENSMUSG00000056055	Sag	-1.7521105176678	0.0972268819355365
ENSMUSG00000070738	Dgkd	0.795798857372116	4.1059396071867e-05
ENSMUSG00000101942	Gm19582	3.77804584145511	0.350724639845682
ENSMUSG00000103996	4833421G17Rik	-0.536772043085537	0.994320332861808
ENSMUSG00000103591	Gm38365	-0.838836963191691	0.449335674379489
ENSMUSG00000005501	Usp40	-0.267387663863431	0.302457336744311
ENSMUSG00000083478	Gm15375	-1.43823370693891	0.0433772309824738
ENSMUSG00000090165	Ugt1a10	-0.206620680102994	1
ENSMUSG00000090175	Ugt1a9	-0.680710686766242	0.107056367025538
ENSMUSG00000089675	Ugt1a8	-4.98508805030475	0.0156098442222699
ENSMUSG00000090124	Ugt1a7c	-0.370561666496065	0.748204590258338
ENSMUSG00000090145	Ugt1a6b	0.058472625356776	1
ENSMUSG00000084195	Gm15372	-0.566946840010977	1
ENSMUSG00000081261	Gm15370	-1.1180940194807	0.919382169194384
ENSMUSG00000054545	Ugt1a6a	-0.162718573849747	0.856466001158876
ENSMUSG00000081602	Gm15369	-0.41642625942945	1
ENSMUSG00000082513	Gm15374	-1.92404905817252	1
ENSMUSG00000089943	Ugt1a5	-0.607929811324432	0.265412029022494
ENSMUSG00000081488	Gm15368	-0.617953882136404	0.799574997159104
ENSMUSG00000081984	Dnajb3	-0.886494125907763	1
ENSMUSG00000089960	Ugt1a1	-0.600959811838846	0.10021127983628
ENSMUSG00000079429	Mroh2a	-0.557967759891599	0.03906062767107
ENSMUSG00000044783	Hjurp	-0.515882376543199	0.0225077004931024
ENSMUSG00000036251	Trpm8	-0.419866565614986	1
ENSMUSG00000026295	Spp2	-0.425269838942996	0.145878242957689
ENSMUSG00000062310	Glrp1	-0.604005413024464	0.928694881137463
ENSMUSG00000049866	Arl4c	0.0110262793157163	1
ENSMUSG00000036206	Sh3bp4	-0.434187474169284	0.665748444406139
ENSMUSG00000102700	Gm38312	-1.79110454289518	0.836043676898031
ENSMUSG00000055013	Agap1	0.0505562309355766	1
ENSMUSG00000104114	Gm37297	-0.891663795067393	0.786359837485353
ENSMUSG00000102009	4933400F21Rik	1.06899324437178	0.86553352223994
ENSMUSG00000092627	D130058E05Rik	1.20185022650356	0.947897044644373
ENSMUSG00000067081	Asb18	1.26057892120395	0.430738694804389
ENSMUSG00000044337	Ackr3	0.664017302278796	0.51131786764138
ENSMUSG00000103292	Gm35048	-3.23313563539136	0.653732441600774
ENSMUSG00000034432	Cops8	-0.0210900456070987	1
ENSMUSG00000048126	Col6a3	0.902228774949205	0.037073330506936
ENSMUSG00000026303	Mlph	-0.316040192332535	0.86553352223994
ENSMUSG00000090550	Prlh	-1.41646832715518	0.947897044644373
ENSMUSG00000026304	Rab17	-0.915451510207494	0.000443412219112769
ENSMUSG00000026305	Lrrfip1	0.315897590763623	0.172097349269711
ENSMUSG00000100018	Gm7776	-0.405916447930679	0.682068861968224
ENSMUSG00000034353	Ramp1	0.0893554625003229	1
ENSMUSG00000034343	Ube2f	0.560881038936317	0.00956089280613771
ENSMUSG00000083064	Gm7785	-0.346285008942796	0.874057452534241
ENSMUSG00000097285	Gm26683	-0.106508032853684	1
ENSMUSG00000026307	Scly	-0.428490276715755	0.0433772309824738
ENSMUSG00000090322	Gm17090	-1.50597910468628	0.0904729771020178
ENSMUSG00000049515	Espnl	0.562516979005049	0.637301414980106
ENSMUSG00000026308	Klhl30	2.61006475452367	0.86553352223994
ENSMUSG00000047443	Erfe	1.32238257701255	0.776274970608528
ENSMUSG00000026309	Ilkap	0.525866839287317	0.0132865718867436
ENSMUSG00000067071	Hes6	-0.545099914465379	0.163278138259805
ENSMUSG00000055866	Per2	0.266589146888071	0.650648504866167
ENSMUSG00000100151	Gm28382	-1.54166277965522	0.699896567105266
ENSMUSG00000034292	Traf3ip1	0.354940672219374	0.383320709715731
ENSMUSG00000026311	Asb1	0.190278692996829	0.711089753394341
ENSMUSG00000100980	Gm29100	0.640570754138899	0.945013165487353
ENSMUSG00000007805	Twist2	0.831848611840298	0.86553352223994
ENSMUSG00000026313	Hdac4	0.370759728552751	0.279798525301551
ENSMUSG00000026260	Ndufa10	0.0738791852720413	0.946235123888134
ENSMUSG00000073616	Cops9	0.0197758030090867	1
ENSMUSG00000044055	Otos	0.695902329375975	1
ENSMUSG00000034220	Gpc1	0.094248430125199	1
ENSMUSG00000034212	Ankmy1	-0.166920632313427	1
ENSMUSG00000047067	Dusp28	0.16263651480169	0.805114543752708
ENSMUSG00000097251	5033417F24Rik	-0.648523513915605	0.422298434580326
ENSMUSG00000026269	Rnpepl1	-0.108276573363778	0.909962781355668
ENSMUSG00000100632	9430060I03Rik	-0.689432417682196	0.937805085740771
ENSMUSG00000026270	Capn10	0.0528457657841693	1
ENSMUSG00000026271	Gpr35	-0.277845772605214	0.86553352223994
ENSMUSG00000014602	Kif1a	-1.35809237319666	0.171685889857747
ENSMUSG00000101378	Gm28086	-0.524699466647547	0.776918325304209
ENSMUSG00000026272	Agxt	-1.07513345555298	5.47463630193842e-05
ENSMUSG00000034159	2310007B03Rik	0.825784336091386	0.729124629978498
ENSMUSG00000047793	Sned1	-0.381200782439784	0.632825765037417
ENSMUSG00000026273	Mterf4	-0.254377615066884	0.493972091528929
ENSMUSG00000100351	Gm7867	-3.21480974169062	0.653732441600774
ENSMUSG00000026274	Pask	0.55067134829864	0.764781099675233
ENSMUSG00000026275	Ppp1r7	-0.211289667402755	0.49846850649719
ENSMUSG00000034107	Ano7	-1.38330268088916	0.947897044644373
ENSMUSG00000034088	Hdlbp	-0.0538537590034651	0.998671432475029
ENSMUSG00000090489	Gm17415	-0.786769282547496	0.994291254689774
ENSMUSG00000026276	Sept2	0.180559659738359	0.935587751156785
ENSMUSG00000034066	Farp2	-0.182231858528822	0.86553352223994
ENSMUSG00000103854	Gm37250	-1.26438246618465	0.866806296317839
ENSMUSG00000026277	Stk25	0.110026521395523	0.846675261515261
ENSMUSG00000100927	Gm28536	0	1
ENSMUSG00000026278	Bok	0.447948229155053	0.353337411269198
ENSMUSG00000026279	Thap4	0.368040648218279	0.289140217923765
ENSMUSG00000026280	Atg4b	-0.130546740384728	0.771760146544347
ENSMUSG00000026281	Dtymk	0.305785161856473	0.608690136744161
ENSMUSG00000026283	Ing5	-0.203059770677066	0.654365837551211
ENSMUSG00000073609	D2hgdh	-0.529898960129755	0.117068772229449
ENSMUSG00000093805	Gal3st2b	-2.2769088485877	0.275731654787214
ENSMUSG00000099624	Gm7889	-0.325755772034099	0.786187593745658
ENSMUSG00000073608	Gal3st2c	2.60930139061498	0.86553352223994
ENSMUSG00000026285	Pdcd1	-0.795030074755175	0.997539487465278
ENSMUSG00000100347	Gm7895	-0.487931561075053	1
ENSMUSG00000051185	Fam174a	0.15789331430586	0.74629873668406
ENSMUSG00000103973	BC055308	-0.0956376169391217	1
ENSMUSG00000081051	Gm15427	0.0229983717398202	1
ENSMUSG00000040710	St8sia4	-0.220551687823198	0.92785981406943
ENSMUSG00000100362	Gm1833	2.60930139061498	0.86553352223994
ENSMUSG00000040693	Slco4c1	0.26410415144039	1
ENSMUSG00000097814	Panct2	-1.79392811304765	0.862072217158177
ENSMUSG00000097480	Gm9499	1.2045735371028	0.947897044644373
ENSMUSG00000044757	Gm6430	-2.71653608464442	0.86553352223994
ENSMUSG00000044768	D1Ertd622e	0.719176737875268	0.00239242354415532
ENSMUSG00000040648	Ppip5k2	1.03446060701688	5.41013935719074e-09
ENSMUSG00000026333	Gin1	0.344436956314102	0.39600391667733
ENSMUSG00000026335	Pam	0.180599025517005	0.86553352223994
ENSMUSG00000089782	Gm3531	-0.221936573512585	0.936509080825267
ENSMUSG00000089706	B230216N24Rik	0.208066509651935	1
ENSMUSG00000100182	1810006J02Rik	0.399092910029113	1
ENSMUSG00000097608	Gm7952	-1.43432761507299	0.956440861402099
ENSMUSG00000099634	Gm29462	-0.0924025363239569	1
ENSMUSG00000089791	Gm3555	-0.303357461130187	1
ENSMUSG00000100009	Gm7967	1.1200629236144	0.698519002911524
ENSMUSG00000082431	Tdpx-ps1	0.0379903019273415	1
ENSMUSG00000099835	Gm29668	-0.761429908189678	0.947897044644373
ENSMUSG00000099375	Gm28187	-0.885029023842966	1
ENSMUSG00000099669	Gm29012	-3.08483825833867	0.0384170717529454
ENSMUSG00000047496	Rnf152	-0.495566242642022	0.272958689787787
ENSMUSG00000097482	Gm17634	-1.17576945938734	0.00349313991502378
ENSMUSG00000067017	Gm3608	0.995299097289484	0.855328694108335
ENSMUSG00000056536	Pign	0.112676779571765	0.86553352223994
ENSMUSG00000100672	Gm28404	0.192845234984271	1
ENSMUSG00000101656	Gm8004	-0.11345983113301	1
ENSMUSG00000026319	2310035C23Rik	0.11626801254252	0.86553352223994
ENSMUSG00000104044	Gm37566	-0.106661181511093	1
ENSMUSG00000026321	Tnfrsf11a	-0.322152598393773	0.679517441774753
ENSMUSG00000099843	Gm7160	-0.0714387706219554	1
ENSMUSG00000038866	Zcchc2	0.0122662396059522	1
ENSMUSG00000102501	Gm37372	-0.898490988958427	1
ENSMUSG00000097612	Gm26509	0.680442629959818	1
ENSMUSG00000101583	Gm20753	0.787052317040086	0.921039208865857
ENSMUSG00000044340	Phlpp1	0.236390689926051	0.463143727490126
ENSMUSG00000103291	Gm38235	-0.487535183040788	1
ENSMUSG00000057329	Bcl2	-0.0912103204039674	1
ENSMUSG00000009905	Kdsr	0.086559120898509	0.930652236762433
ENSMUSG00000009907	Vps4b	0.023911693751019	1
ENSMUSG00000067001	Serpinb7	-0.133066294854787	1
ENSMUSG00000062345	Serpinb2	-1.40827354856831	0.971391184249371
ENSMUSG00000092572	Serpinb10	0.929652814551175	0.699554453784091
ENSMUSG00000026315	Serpinb8	-1.91951202991955	5.10995429480569e-07
ENSMUSG00000100457	D830032E09Rik	2.60930139061498	0.86553352223994
ENSMUSG00000100041	Gm5702	-1.40244474809526	0.947897044644373
ENSMUSG00000100025	Gm8141	-0.752048970179881	0.939303648050856
ENSMUSG00000047216	Cdh19	3.11483909344204	0.653732441600774
ENSMUSG00000102728	Gm37934	2.61501427080696	0.86553352223994
ENSMUSG00000038702	Dsel	-0.0327401568466698	1
ENSMUSG00000101875	Gm6028	-1.92885876065516	1
ENSMUSG00000100020	Gm19086	0	1
ENSMUSG00000026374	Tsn	0.0682743361739442	0.94958450301373
ENSMUSG00000026377	Nifk	0.284891792835688	0.330552136987767
ENSMUSG00000064302	Clasp1	-0.202230671701114	0.697877450467322
ENSMUSG00000026380	Tfcp2l1	0.812954314243014	0.00198246675300951
ENSMUSG00000048402	Gli2	-0.244010707167854	0.988641886073957
ENSMUSG00000096939	Gm8321	0	1
ENSMUSG00000037035	Inhbb	1.0335746104027	0.527478042214213
ENSMUSG00000004451	Ralb	0.0365295876993283	1
ENSMUSG00000098447	Gm27184	0.244081846253345	1
ENSMUSG00000098923	Tmem185b	0.0617962268875189	0.993174071293806
ENSMUSG00000026383	Epb41l5	-0.0757849913856088	0.943802506815365
ENSMUSG00000026384	Ptpn4	0.276077228599693	0.517886468308255
ENSMUSG00000103146	Gm37745	-3.90125230809203	0.290967799895912
ENSMUSG00000036975	Tmem177	-0.482726497873075	0.28212304100824
ENSMUSG00000026387	Sctr	-1.00681735280027	0.986755025989481
ENSMUSG00000050777	Tmem37	0.251865136283333	0.586742867721621
ENSMUSG00000026385	Dbi	0.245828352784923	0.523697943429484
ENSMUSG00000026388	3110009E18Rik	-0.107035438833268	1
ENSMUSG00000026389	Steap3	-0.937722230980376	0.00149837245480783
ENSMUSG00000026390	Marco	-4.1240261474228	3.37695671855384e-05
ENSMUSG00000104332	Gm38283	0.244567888698531	1
ENSMUSG00000003721	Insig2	-0.445668937428075	0.471656874252943
ENSMUSG00000104253	Gm37174	-0.945146299730802	0.139554373021355
ENSMUSG00000026339	Ccdc93	0.0116576582517552	1
ENSMUSG00000001674	Ddx18	0.560820567605722	0.0315446729371299
ENSMUSG00000100913	Gm8392	0	1
ENSMUSG00000026341	Actr3	-0.089587314294684	0.8871757302976
ENSMUSG00000026342	Slc35f5	0.303050678495328	0.351247395757472
ENSMUSG00000026343	Gpr39	-0.173094275499303	0.916516022534364
ENSMUSG00000026344	Lypd1	0.539671394043662	1
ENSMUSG00000049690	Nckap5	0.0370032820775839	1
ENSMUSG00000036155	Mgat5	0.00745608656875188	1
ENSMUSG00000104378	Gm37510	-1.53680223787804	0.677412151025524
ENSMUSG00000026347	Tmem163	-0.833172869696007	0.137529500133955
ENSMUSG00000026348	Acmsd	0.705520658620526	0.0319007114419702
ENSMUSG00000102014	2900009J06Rik	0.28993526435025	1
ENSMUSG00000026349	Ccnt2	-0.0298152520122685	1
ENSMUSG00000036104	Rab3gap1	-0.005918395374856	1
ENSMUSG00000036086	Zranb3	-0.503037898001073	0.312023448073297
ENSMUSG00000099760	Gm28800	3.11447179560348	0.68006649601618
ENSMUSG00000104164	Gm38248	-0.0991583880781587	1
ENSMUSG00000058603	Rpl28-ps1	-0.11552544310258	1
ENSMUSG00000056211	R3hdm1	0.44694772416057	0.0756439089361684
ENSMUSG00000101535	Gm29383	-1.01596972646355	1
ENSMUSG00000102179	Gm37868	-2.84360652440744	0.240414415814551
ENSMUSG00000026353	Ubxn4	0.441262881492895	0.161573419888067
ENSMUSG00000026355	Mcm6	0.191903828726302	1
ENSMUSG00000026356	Dars	-0.0496735858706642	1
ENSMUSG00000100078	Gm6170	-1.64444547310474	0.230903249073192
ENSMUSG00000045382	Cxcr4	-0.62142510627754	0.267499470388122
ENSMUSG00000087691	Gm15674	-0.918222548017269	0.677275207037592
ENSMUSG00000086825	Gm15675	-0.096319442272353	1
ENSMUSG00000026399	Cd55	0.634985743253227	0.211967087367284
ENSMUSG00000085526	Gm16083	2.60804271052468	0.888642249908983
ENSMUSG00000026405	C4bp	-0.31465589869222	0.311648359873769
ENSMUSG00000101904	Gm29427	0.710348550336481	0.508289267971945
ENSMUSG00000100257	C4bp-ps1	1.59593858834178	0.303869259339894
ENSMUSG00000026409	Pfkfb2	0.608886227815708	0.072553712007367
ENSMUSG00000046404	Yod1	0.695855203925196	0.0530363873805994
ENSMUSG00000104515	Gm37163	-0.247423377613901	0.991876917213584
ENSMUSG00000042510	AA986860	1.17971641136282	0.108834843262093
ENSMUSG00000099556	Gm28857	-0.241358032924983	1
ENSMUSG00000100106	Gm28856	-0.612268712654342	1
ENSMUSG00000026415	Fcamr	-1.28968499881415	0.453264388976722
ENSMUSG00000086706	Gm15848	0.544870804700302	0.885031485444502
ENSMUSG00000026417	Pigr	-0.695676814767689	0.00673421883224418
ENSMUSG00000042474	Fcmr	-0.106366010015087	1
ENSMUSG00000016529	Il10	2.10566410614255	0.523697943429484
ENSMUSG00000016528	Mapkapk2	0.466025915428317	0.0456924117898023
ENSMUSG00000102856	Gm37084	0.179082762892265	1
ENSMUSG00000016526	Dyrk3	0.60808339456079	0.098853462573596
ENSMUSG00000026427	Eif2d	-0.122803098127337	0.791126799494213
ENSMUSG00000026430	Rassf5	-0.444067253245133	0.174781668316623
ENSMUSG00000042349	Ikbke	-0.906945592767995	1.0711942973077e-05
ENSMUSG00000102027	Gm28914	-0.11889706450352	1
ENSMUSG00000102055	Gm28913	-0.628282095702643	0.717149268812183
ENSMUSG00000026425	Srgap2	-0.123662672080177	0.855328694108335
ENSMUSG00000102733	Gm38262	-2.7119619876082	0.86553352223994
ENSMUSG00000104060	Gm37954	1.3231846314345	0.710773868761284
ENSMUSG00000055184	Fam72a	-0.376786256538436	0.514949510974664
ENSMUSG00000004552	Ctse	0.485969644585289	0.0965349081376763
ENSMUSG00000052688	Rab7b	0.375145644271677	0.749331046877645
ENSMUSG00000042251	Pm20d1	-0.664297937515127	0.00877850285138592
ENSMUSG00000013275	Slc41a1	-0.0376667436631379	1
ENSMUSG00000026433	Rab29	-0.507338214503844	0.0383684820701851
ENSMUSG00000026434	Nucks1	0.344508166946125	0.160538132486318
ENSMUSG00000103569	Gm38067	-0.0992480741178437	1
ENSMUSG00000026435	Slc45a3	0.923790894929014	0.0397921659219355
ENSMUSG00000026436	Elk4	0.0733698591151417	0.976974044176186
ENSMUSG00000059149	Mfsd4a	-0.0758566918203424	1
ENSMUSG00000103966	Gm37120	-0.517148727320564	1
ENSMUSG00000026437	Cdk18	0.180840216628399	0.632354336675339
ENSMUSG00000099874	Gm29629	-3.23477762697023	0.663944195893356
ENSMUSG00000042115	Klhdc8a	0.225984974821069	0.913678053001849
ENSMUSG00000009772	Nuak2	0.0271970032295176	1
ENSMUSG00000100658	F730311O21Rik	0.428816315876177	0.781556816405129
ENSMUSG00000042066	Tmcc2	0.334894090918679	0.727479757616864
ENSMUSG00000042046	Dstyk	0.173187666810162	0.796725258246214
ENSMUSG00000097760	6030442K20Rik	0.10795868800916	1
ENSMUSG00000026439	Rbbp5	-0.248490628231452	0.43579499183141
ENSMUSG00000048174	Tmem81	-0.105078362198052	0.979681327374106
ENSMUSG00000053024	Cntn2	-2.64937600608927	0.000170379319007701
ENSMUSG00000026442	Nfasc	-1.76755093144422	0.00388785646191407
ENSMUSG00000026443	Lrrn2	3.48528051130669	0.491768369536176
ENSMUSG00000054387	Mdm4	-0.031857366253446	1
ENSMUSG00000100228	Gm29257	0.0632236708653395	1
ENSMUSG00000026447	Pik3c2b	-0.198257463955315	0.87321380226931
ENSMUSG00000102425	Gm26616	0.00323873049285162	1
ENSMUSG00000046062	Ppp1r15b	-0.276400924368385	0.435010575354345
ENSMUSG00000041757	Plekha6	-0.65375946352871	0.00186138536286188
ENSMUSG00000101693	Gm19461	-0.279677821094771	0.966419672269089
ENSMUSG00000103421	Golt1a	-0.861267525150651	0.0571940226169079
ENSMUSG00000115958	Kiss1	-0.745792201981055	0.86553352223994
ENSMUSG00000070645	Ren1	0.909703142748763	0.538590186307822
ENSMUSG00000070644	Etnk2	-0.631986511909898	0.0205340234362567
ENSMUSG00000070643	Sox13	0.34611773322097	0.293502929646899
ENSMUSG00000090553	Snrpe	0.239239794219848	0.653732441600774
ENSMUSG00000097014	Gm26706	-0.118523605123187	1
ENSMUSG00000102976	Zc3h11a	-0.279472644949099	0.86553352223994
ENSMUSG00000094410	Gm38394	0.772245565651252	0.978136242425385
ENSMUSG00000051998	Lax1	0.0464981053990451	1
ENSMUSG00000026463	Atp2b4	0.233505766749238	0.873278878640408
ENSMUSG00000010311	Optc	1.38346356434803	0.0344223730921922
ENSMUSG00000090208	Gm15851	0	1
ENSMUSG00000041577	Prelp	-0.549381717692812	0.28209832391255
ENSMUSG00000041559	Fmod	0.417052857137023	0.572620567456047
ENSMUSG00000020423	Btg2	0.724343349804487	0.653373633235753
ENSMUSG00000102380	Gm38140	-0.405688384588192	1
ENSMUSG00000064246	Chil1	-1.93604988771347	0.000629855412886944
ENSMUSG00000042429	Adora1	-0.344371630907395	0.65346770572061
ENSMUSG00000026458	Ppfia4	-0.429861612313704	0.397834094946609
ENSMUSG00000042305	Tmem183a	0.119749299793073	0.86553352223994
ENSMUSG00000026456	Cyb5r1	0.0732057039509918	0.987368104406533
ENSMUSG00000026457	Adipor1	0.0435366279106229	1
ENSMUSG00000102722	Gm37935	-0.991776143132274	0.974998549525906
ENSMUSG00000026455	Klhl12	0.312949044401484	0.250616848190673
ENSMUSG00000042229	Rabif	0.0215231192079408	1
ENSMUSG00000042207	Kdm5b	-0.140410330609324	0.822398357036148
ENSMUSG00000026452	Syt2	0	1
ENSMUSG00000073557	Ppp1r12b	-0.2001284534996	0.758874463463652
ENSMUSG00000103976	Gm37677	-0.410655549521992	1
ENSMUSG00000026429	Ube2t	0.370841525048335	0.885650360304813
ENSMUSG00000042793	Lgr6	3.11532787700504	0.646635650963903
ENSMUSG00000097993	Ptprv	-0.23993683724114	1
ENSMUSG00000031506	Ptpn7	-0.441338414293378	0.512079860143665
ENSMUSG00000026426	Arl8a	0.409678037392098	0.104470518506679
ENSMUSG00000087721	Gm26280	2.61501427080696	0.86553352223994
ENSMUSG00000085311	Gm15445	0.191039238150321	1
ENSMUSG00000079139	Gm4204	0.928420333267943	0.132922035764532
ENSMUSG00000097680	Gm26642	0.091033072271309	1
ENSMUSG00000003051	Elf3	-0.0476059389423859	1
ENSMUSG00000041926	Rnpep	-0.0286839392002606	1
ENSMUSG00000062580	Timm17a	0.295627284400448	0.257047456738944
ENSMUSG00000048096	Lmod1	1.09311153554493	0.239842420960356
ENSMUSG00000041889	Shisa4	0.304824928742016	0.964575315528322
ENSMUSG00000041879	Ipo9	-0.0657440168841169	0.965517711402444
ENSMUSG00000009418	Nav1	0.0544232473056782	1
ENSMUSG00000090399	Gm38399	-1.40635924472254	0.947897044644373
ENSMUSG00000026421	Csrp1	-0.339473791668173	0.416085248359901
ENSMUSG00000041801	Phlda3	1.0461284980348	0.0209060332789419
ENSMUSG00000041782	Lad1	0.680447041940668	0.879329577780306
ENSMUSG00000026414	Tnnt2	0.878790903234377	0.636102321335627
ENSMUSG00000101482	Gm28883	0.760251868181944	0.988112081748685
ENSMUSG00000026413	Pkp1	1.49651877392225	0.107591580500554
ENSMUSG00000026411	Tmem9	-0.264216065324928	0.315010409529675
ENSMUSG00000041642	Kif21b	-0.378159811417254	0.693445848706399
ENSMUSG00000041605	5730559C18Rik	1.52195839750408	0.536178434544052
ENSMUSG00000041570	Camsap2	0.637770914604608	0.0232691032169024
ENSMUSG00000097403	9230116N13Rik	0.418932425198584	0.922017398459174
ENSMUSG00000026404	Ddx59	-0.0998006567599606	0.956748112153781
ENSMUSG00000041498	Kif14	0.134339516499279	1
ENSMUSG00000104414	Gm37799	-1.03168628607745	0.868224359585468
ENSMUSG00000104509	Gm33994	-2.0573665388725	0.653732441600774
ENSMUSG00000097229	Platr23	-0.0977518596564798	1
ENSMUSG00000041483	Zfp281	-0.0753426245763897	0.966274867799588
ENSMUSG00000097113	Gm19705	0.232755751350715	0.891835632682358
ENSMUSG00000097448	Platr22	-0.39259878620418	0.644154723761908
ENSMUSG00000092912	Gm24086	0.395462573065362	1
ENSMUSG00000026398	Nr5a2	-0.434299811275083	0.0732137941348528
ENSMUSG00000098243	Gm4258	2.61006475452367	0.86553352223994
ENSMUSG00000104145	D130019J16Rik	-0.624282984955564	1
ENSMUSG00000103427	Gm37534	-2.72665465894397	0.86553352223994
ENSMUSG00000098206	A430106G13Rik	-0.493731454586677	1
ENSMUSG00000026395	Ptprc	-0.0796846706838484	0.990109421108173
ENSMUSG00000104291	A130071D04Rik	-0.795457041536735	0.695510918677836
ENSMUSG00000026393	Nek7	0.521047265024662	0.0192322007294038
ENSMUSG00000102448	Gm37101	-1.03076747167518	0.891284078952554
ENSMUSG00000079283	2310009B15Rik	0.457580763341085	0.436923994829687
ENSMUSG00000102365	Gm37045	-1.41740529464047	0.966419672269089
ENSMUSG00000056268	Dennd1b	0.54124685747872	0.0505120936099712
ENSMUSG00000104436	Gm37423	0.277816864854713	0.985386141481446
ENSMUSG00000104900	4930596I21Rik	0.128339435509515	1
ENSMUSG00000105936	Gm43544	0.203194886107409	1
ENSMUSG00000102243	Gm37718	1.06642530148903	0.850495618530265
ENSMUSG00000033964	Zbtb41	0.787333177244784	0.000413325347453044
ENSMUSG00000033952	Aspm	0.873971862831244	0.193457723807185
ENSMUSG00000026368	F13b	-0.221653953433694	0.558716857610247
ENSMUSG00000057037	Cfhr1	-0.288227336049674	0.397058143363907
ENSMUSG00000090623	Cfhr3	-0.260748613242615	0.605933894188714
ENSMUSG00000070594	Gm4788	-0.102318803795141	0.891201347466413
ENSMUSG00000033898	Cfhr2	-0.0241801648558178	1
ENSMUSG00000089991	Gm16332	0.0331803845465908	1
ENSMUSG00000104496	Gm5837	-1.0961701871882	0.229454403305539
ENSMUSG00000085867	Gm5834	-0.435373597785319	0.477231438263763
ENSMUSG00000102905	Gm38266	-0.93238041220448	0.421282623014773
ENSMUSG00000087930	Gm26048	-1.86978378752831	0.275417775608546
ENSMUSG00000103691	Gm38019	-0.0898743202296313	1
ENSMUSG00000026365	Cfh	-0.349391877483932	0.433713761862277
ENSMUSG00000052726	Kcnt2	0.503513591025991	0.819790989073972
ENSMUSG00000101795	Gm5835	0.746901409813209	0.342062900106621
ENSMUSG00000026361	Cdc73	0.540197771401217	0.0267423691043941
ENSMUSG00000089640	Gm6397	-0.118188790667819	1
ENSMUSG00000018196	Glrx2	0.0882928874948475	0.940682368588228
ENSMUSG00000018199	Trove2	0.630873643470539	0.0870678154165187
ENSMUSG00000018189	Uchl5	-0.125807079774802	0.868095728353219
ENSMUSG00000100455	Gm29170	-0.0333128890201993	1
ENSMUSG00000026360	Rgs2	0.0471218677682124	1
ENSMUSG00000026358	Rgs1	0.354439014223631	0.872831449134312
ENSMUSG00000100441	Gm7266	0.257779490696528	1
ENSMUSG00000026357	Rgs18	-0.179763390816996	1
ENSMUSG00000097130	Gm5262	-2.5328087934217	0.325212600335027
ENSMUSG00000099842	Gm4034	-0.121368405250781	1
ENSMUSG00000056220	Pla2g4a	0.330446230939691	0.720901355261331
ENSMUSG00000006010	BC003331	0.0374121655820621	1
ENSMUSG00000006005	Tpr	0.171493428904782	0.701246839652448
ENSMUSG00000006014	Prg4	-0.715091896435888	0.107076320127828
ENSMUSG00000066842	Hmcn1	0.736455827452162	0.173960675780514
ENSMUSG00000100595	Gm19087	0.516838607114169	0.641921115967272
ENSMUSG00000097426	Gm8941	0.126495288466685	0.956820598357679
ENSMUSG00000102095	C730036E19Rik	-0.287872153574052	0.830600236770882
ENSMUSG00000100954	Gm10138	0.784553520291862	0.170822144721266
ENSMUSG00000023150	Ivns1abp	0.626536413567648	0.00893317854422895
ENSMUSG00000052748	Swt1	0.285276232944161	0.437200453461892
ENSMUSG00000053286	Trmt1l	0.0617190530641223	0.989626393002847
ENSMUSG00000106406	Mir7682	0.835995920789606	0.956834681436596
ENSMUSG00000103928	Gm37893	-0.479122447335558	0.786223716333747
ENSMUSG00000026484	Rnf2	0.129110949859821	0.850775097079324
ENSMUSG00000103238	Gm36527	0.635293816744856	0.893927881789961
ENSMUSG00000100551	Gm19503	1.34770384611258	0.583457526618385
ENSMUSG00000026483	Fam129a	-0.550296160434239	0.101548525270759
ENSMUSG00000100594	2810414N06Rik	-0.855640040687753	0.135059336136575
ENSMUSG00000043019	Edem3	0.883270835406369	3.19210621765276e-06
ENSMUSG00000032666	1700025G04Rik	0.250821627275718	0.86553352223994
ENSMUSG00000014980	Tsen15	0.315806703395145	0.615528724456692
ENSMUSG00000032649	Colgalt2	-0.136516316109786	1
ENSMUSG00000026482	Rgl1	-0.332530273641611	0.589516726612938
ENSMUSG00000086145	Gm15479	1.86123389243559	0.683927427589847
ENSMUSG00000080950	Gm7278	0.777276856693685	0.920226713090585
ENSMUSG00000008475	Arpc5	-0.135967249752397	0.7308971050952
ENSMUSG00000026480	Ncf2	-0.497978408375467	0.202979281863049
ENSMUSG00000042772	Smg7	0.111270076908579	0.885974923866467
ENSMUSG00000100702	Gm8976	0.770913484736757	0.974810790954072
ENSMUSG00000042751	Nmnat2	-0.9138690383556	0.549549553020862
ENSMUSG00000026479	Lamc2	0.700424723425818	0.435698925129441
ENSMUSG00000026478	Lamc1	0.738416337788492	0.00751189157746595
ENSMUSG00000073538	E330020D12Rik	-2.26620887749914	0.0425434361537893
ENSMUSG00000042708	Shcbp1l	-1.58470543204206	0.670666995131391
ENSMUSG00000042699	Dhx9	-0.0744396222140583	0.947897044644373
ENSMUSG00000042684	Npl	1.01619831566488	0.154677351639375
ENSMUSG00000099858	Gm6652	-0.348430147790033	0.624139124998568
ENSMUSG00000042671	Rgs8	-1.29316225858193	0.135426322879199
ENSMUSG00000100945	Gm29529	-2.07464502701612	0.653732441600774
ENSMUSG00000102404	5530400K19Rik	0.26336832571165	1
ENSMUSG00000100334	C230024C17Rik	-0.985791721639812	0.653732441600774
ENSMUSG00000026475	Rgs16	-0.819251099590804	0.0755366206977904
ENSMUSG00000099568	Gm28513	-0.279772491307864	0.81992783942076
ENSMUSG00000066800	Rnasel	0.125350375283249	0.980640449664865
ENSMUSG00000042641	Rgsl1	-1.92404905817252	1
ENSMUSG00000045968	Teddm2	-1.14076020192116	0.0219822475943793
ENSMUSG00000043282	Teddm1b	-1.44766101605469	0.191862988814844
ENSMUSG00000102459	Gm38352	-3.21480974169062	0.653732441600774
ENSMUSG00000026473	Glul	-0.134068737185816	0.857743171388015
ENSMUSG00000101903	Gm29291	3.11556827930209	0.653732441600774
ENSMUSG00000100627	A830008E24Rik	2.61577994900097	0.86553352223994
ENSMUSG00000004110	Cacna1e	-1.13964723589129	0.590895230091512
ENSMUSG00000096950	Gm9530	0.275208135548279	0.894087585122679
ENSMUSG00000056708	Ier5	0.168007498997049	0.825352763121322
ENSMUSG00000026471	Mr1	-0.883859263228747	0.0322552545854698
ENSMUSG00000026470	Stx6	0.657221020987263	0.00398915284394129
ENSMUSG00000033722	BC034090	-0.066134150795179	1
ENSMUSG00000026469	Xpr1	0.259896851180601	0.505464996335895
ENSMUSG00000073535	Gm5532	-1.47476432418233	0.218495202396172
ENSMUSG00000033701	Acbd6	0.0783842041367469	0.947897044644373
ENSMUSG00000033684	Qsox1	-0.574046046584325	0.0300531660079144
ENSMUSG00000102299	Gm37539	-0.0993893557656482	1
ENSMUSG00000033671	Cep350	0.442232427333704	0.0935609026124329
ENSMUSG00000102833	Gm9694	0.510158559630849	0.97460936827433
ENSMUSG00000026466	Tor1aip1	0.0201970472294733	1
ENSMUSG00000102964	9430034N14Rik	-0.036975706102878	1
ENSMUSG00000050565	Tor1aip2	-0.403481348109226	0.0868905116503998
ENSMUSG00000026601	Axdnd1	-0.112114517941435	1
ENSMUSG00000078193	Gm2000	0.0632965596203836	1
ENSMUSG00000026600	Soat1	-0.302720200303441	0.493224960879885
ENSMUSG00000101523	Gm10031	0.0735076293027917	1
ENSMUSG00000026596	Abl2	0.425489882925965	0.224803907107115
ENSMUSG00000104293	Gm38043	-0.986548497716284	0.980640449664865
ENSMUSG00000060519	Tor3a	0.419052971384127	0.345948673538573
ENSMUSG00000033557	Fam20b	0.462358382911222	0.0536098420984223
ENSMUSG00000026594	Ralgps2	0.586702104410058	0.0215373836642868
ENSMUSG00000101964	Gm28693	2.61006475452367	0.86553352223994
ENSMUSG00000033544	Angptl1	-0.338749097681236	0.906975546640592
ENSMUSG00000103303	Gm37802	2.6139862853925	0.86553352223994
ENSMUSG00000102960	Gm37943	-0.0637641322414721	1
ENSMUSG00000101905	4930439D14Rik	-0.10647133012075	1
ENSMUSG00000103325	Gm10531	-2.07164993601665	0.602547280692683
ENSMUSG00000070565	Rasal2	0.723087570629497	0.0259684561716373
ENSMUSG00000102326	Gm37788	0.213229148671412	1
ENSMUSG00000102391	Gm37578	-0.577147411295274	1
ENSMUSG00000103808	Gm37060	-0.659253411088918	0.850592768308114
ENSMUSG00000049881	2810025M15Rik	0.211127796484736	0.741505958892731
ENSMUSG00000033488	Cryzl2	0.15249003904908	0.810146866809843
ENSMUSG00000026589	Sec16b	-0.564468091335152	0.00846444531154511
ENSMUSG00000103962	Gm38213	1.02315375829035	0.79611265781218
ENSMUSG00000061992	Gm4953	1.2237692785929	0.964112385581527
ENSMUSG00000040782	Cop1	0.610933994231457	0.0046639352028948
ENSMUSG00000103572	Gm37115	-0.616051661060831	1
ENSMUSG00000015829	Tnr	1.31866519142577	0.703180188581138
ENSMUSG00000090394	4930523C07Rik	-1.52306855764862	2.78916324545648e-06
ENSMUSG00000026725	Tnn	0.366230987970949	1
ENSMUSG00000058267	Mrps14	0.165907332902046	0.719924626530788
ENSMUSG00000014226	Cacybp	0.43333992158908	0.103761325764454
ENSMUSG00000103006	4933417C20Rik	-0.6872870439443	0.932521859728741
ENSMUSG00000026721	Rabgap1l	0.279285272988633	0.340483149186213
ENSMUSG00000103693	Gm37529	-0.11325575395669	1
ENSMUSG00000104026	Gm37212	-0.868648538151067	0.936662711432736
ENSMUSG00000104020	Gm37215	-2.71653608464442	0.86553352223994
ENSMUSG00000103391	Gm38302	-0.463407252534416	0.898440025100195
ENSMUSG00000103432	6720464F23Rik	-1.06465115644322	0.67436746203423
ENSMUSG00000102172	Gm37873	0.292041791239347	1
ENSMUSG00000103200	Gm37328	-0.730893988906819	0.893441873630324
ENSMUSG00000103632	Gm38329	-0.495483625566607	0.713470282438077
ENSMUSG00000104053	Gm38126	-0.479477932364605	0.962969241290823
ENSMUSG00000102852	Gm37083	-0.513856796474129	1
ENSMUSG00000040423	Rc3h1	0.113826011604055	0.86553352223994
ENSMUSG00000103739	Gm37653	-0.594400657398481	1
ENSMUSG00000026715	Serpinc1	-0.290220463408625	0.325185746337513
ENSMUSG00000103222	Gm37729	-1.48185924083449	0.371214278701706
ENSMUSG00000103680	Gm37072	-0.263674997002149	0.858812272192729
ENSMUSG00000043467	Zbtb37	-0.724823575636099	0.00370172477973076
ENSMUSG00000053332	Gas5	0.525609324790428	0.130689562576323
ENSMUSG00000026709	Dars2	-0.181077250971072	0.794014254001713
ENSMUSG00000026708	Cenpl	0.0161037058831709	1
ENSMUSG00000026705	Klhl20	-0.0672574820566712	1
ENSMUSG00000102817	Gm6185	-0.821599753453281	0.857596414036718
ENSMUSG00000026701	Prdx6	-0.393900424236151	0.115641811547842
ENSMUSG00000026700	Tnfsf4	-1.39774720349443	0.947897044644373
ENSMUSG00000066755	Tnfsf18	-2.72665465894397	0.86553352223994
ENSMUSG00000040323	Gm15429	-0.736011233222467	0.610291691580072
ENSMUSG00000102399	Gm5049	1.87130906120702	0.653732441600774
ENSMUSG00000000817	Fasl	0.308429814145652	0.947897044644373
ENSMUSG00000103625	Gm37357	-0.87965171757931	1
ENSMUSG00000040297	Suco	0.427083232433521	0.12827865397697
ENSMUSG00000026698	Pigc	-0.0207816547507271	1
ENSMUSG00000040265	Dnm3	-2.79056077808367	0.0922460703962784
ENSMUSG00000078190	Dnm3os	0.103287017044865	1
ENSMUSG00000026694	Mettl13	0.53868249925077	0.0245504963277813
ENSMUSG00000026696	Vamp4	0.343594179320291	0.226957540311419
ENSMUSG00000026697	Myoc	0.781020265797849	0.933782071097339
ENSMUSG00000040225	Prrc2c	0.230812148216944	0.49703002078315
ENSMUSG00000098259	Gm27616	-2.3072677446814	0.647929367991781
ENSMUSG00000026692	Fmo4	-0.456594968995378	0.0630743944470282
ENSMUSG00000040181	Fmo1	-0.528073315239603	0.0314389657941208
ENSMUSG00000040170	Fmo2	-0.0742191071697622	0.980640449664865
ENSMUSG00000095576	Fmo6	0.188121204529497	1
ENSMUSG00000026691	Fmo3	-0.469649983636396	0.437072814275639
ENSMUSG00000103288	Gm37273	-1.61809882620835	0.0692610664466147
ENSMUSG00000071890	Mroh9	-0.612318566074347	0.925746420933005
ENSMUSG00000026586	Prrx1	0.199902688255403	1
ENSMUSG00000040124	Gorab	0.529755602624447	0.248068900038487
ENSMUSG00000102117	Rpsa-ps1	1.17833291867444	0.738832181901379
ENSMUSG00000026585	Kifap3	-0.312254570638313	0.483442685533334
ENSMUSG00000026584	Scyl3	0.358745059532266	0.174652645002756
ENSMUSG00000041406	BC055324	0.243860430327606	0.947897044644373
ENSMUSG00000041396	Mettl18	0.195625109314877	0.86553352223994
ENSMUSG00000026582	Sele	-0.35085604812604	1
ENSMUSG00000026581	Sell	-0.196789290204491	0.922256238567728
ENSMUSG00000026580	Selp	-1.0931047896817	0.0303440856516655
ENSMUSG00000090081	Gm16587	-0.855741728350383	0.520953442648329
ENSMUSG00000086593	Gm16548	-0.628533446988114	0.19866721868959
ENSMUSG00000026579	F5	0.0268507053842754	1
ENSMUSG00000089790	Gm16588	-0.0872067575982534	1
ENSMUSG00000040918	Slc19a2	-0.434008631961531	0.129403289836224
ENSMUSG00000026578	Ccdc181	-0.208350804882615	0.703327605893507
ENSMUSG00000026577	Blzf1	0.446539470623665	0.195892913785698
ENSMUSG00000026575	Nme7	-0.229392406223574	0.67086164839776
ENSMUSG00000026576	Atp1b1	0.54180709986968	0.0786364195778235
ENSMUSG00000104011	Gm32391	0.221154442635508	0.891669902537752
ENSMUSG00000026574	Dpt	1.09633936352125	0.0146614581530994
ENSMUSG00000103659	Gm32569	-0.885664789092159	1
ENSMUSG00000104117	Gm20743	-0.472001415099358	1
ENSMUSG00000103320	Gm37403	-1.58505600400159	0.503421421262135
ENSMUSG00000026573	Xcl1	-0.402684819428684	0.983566441063407
ENSMUSG00000040848	Sft2d2	-0.0879963042057342	0.888642249908983
ENSMUSG00000040843	Tiprl	0.108442741804306	0.851177569327616
ENSMUSG00000102302	Gm38190	-0.59865974239042	0.433931992860706
ENSMUSG00000040836	Gpr161	-0.0700816651287308	1
ENSMUSG00000026571	Dcaf6	0.0588108996462328	1
ENSMUSG00000104427	Gm38368	-1.72624878747224	0.653732441600774
ENSMUSG00000102401	Gm37864	-0.992643420632073	0.974887551858293
ENSMUSG00000026568	Mpc2	-0.25149061346945	0.6327464203896
ENSMUSG00000103763	Gm37860	1.00696382939542	0.86553352223994
ENSMUSG00000026567	Adcy10	-0.128028070864853	1
ENSMUSG00000026566	Mpzl1	0.880663626850305	0.042552867509038
ENSMUSG00000103098	Gm37559	3.12897379576805	0.694674588738597
ENSMUSG00000104517	Gm18407	-2.72665465894397	0.86553352223994
ENSMUSG00000040723	Rcsd1	0.194107195466266	0.808620399104863
ENSMUSG00000040713	Creg1	-0.360848860855589	0.142292540572369
ENSMUSG00000104306	Gm36972	0.050192286404236	1
ENSMUSG00000089829	Gm16565	0.664332005262556	0.986910748948733
ENSMUSG00000005763	Cd247	0.0153508424076724	1
ENSMUSG00000103768	Gm37856	0.395790151657949	1
ENSMUSG00000026565	Pou2f1	-0.547533833754546	0.294340156772764
ENSMUSG00000099008	Gm17976	-1.76805389093324	0.804590737927564
ENSMUSG00000040612	Ildr2	-1.19459537934292	0.000468462709520741
ENSMUSG00000091393	5330438I03Rik	-2.71653608464442	0.86553352223994
ENSMUSG00000103400	Gm15853	-0.892896820938076	0.521167161580237
ENSMUSG00000026563	Tada1	0.317966845514041	0.624357479640971
ENSMUSG00000040596	Pogk	0.278295037615297	0.698865351097221
ENSMUSG00000084093	Gm16418	0.0526370150230888	1
ENSMUSG00000086925	Gm6286	1.83231027002889	1
ENSMUSG00000097823	Gm16701	-0.329242733473491	1
ENSMUSG00000060568	Fam78b	1.48750405473665	0.327791100458612
ENSMUSG00000026558	Uck2	0.164230978094154	0.73519916732137
ENSMUSG00000052428	Tmco1	-0.116762373044737	0.824359002624028
ENSMUSG00000026687	Aldh9a1	-0.397203927859801	0.13576224666915
ENSMUSG00000026688	Mgst3	-0.263476027965813	0.434518977700678
ENSMUSG00000015843	Rxrg	-0.0144196122442859	1
ENSMUSG00000052534	Pbx1	-0.326888012487386	0.423977804442812
ENSMUSG00000103780	Gm37524	-1.92885876065516	1
ENSMUSG00000026683	Nuf2	0.354170597094405	0.85757406270543
ENSMUSG00000026678	Rgs5	0.491739157681719	0.496284690652269
ENSMUSG00000038530	Rgs4	0.106819332718707	1
ENSMUSG00000070532	Ccdc190	0.398110718000255	1
ENSMUSG00000089990	Gm15852	-3.21480974169062	0.653732441600774
ENSMUSG00000026675	Hsd17b7	-0.270056888003458	0.622868953334228
ENSMUSG00000097503	3110045C21Rik	-0.909701007575441	0.278829268403721
ENSMUSG00000026674	Ddr2	0.432679190254999	0.561335363933806
ENSMUSG00000026670	Uap1	0.836616182476511	0.000344602163348218
ENSMUSG00000026667	Uhmk1	0.455726924563391	0.0232930094754821
ENSMUSG00000044306	4930500M09Rik	-0.87965171757931	1
ENSMUSG00000096964	Gm6345	-0.920747580307011	0.83698846754314
ENSMUSG00000102418	Sh2d1b1	0.183679920359654	1
ENSMUSG00000102752	Gm7694	-0.438353219649485	0.404157786755518
ENSMUSG00000038473	Nos1ap	-0.507921767822225	0.695460634850486
ENSMUSG00000042800	Spata46	0.171508689949376	1
ENSMUSG00000038463	Olfml2b	0.469942506784485	0.775085019881821
ENSMUSG00000026663	Atf6	0.376011817394733	0.155161570230043
ENSMUSG00000053925	Gm9929	-0.553963345566917	0.442735481801804
ENSMUSG00000026659	Dusp12	-0.207739179685897	0.645244966709766
ENSMUSG00000096968	Gm26620	0.409456923682278	0.936655078031382
ENSMUSG00000070524	Fcrlb	-0.0271081800072057	1
ENSMUSG00000038421	Fcrla	-0.251470891422686	0.959624067088654
ENSMUSG00000089838	Gm2962	0.437407926568593	0.936923842184146
ENSMUSG00000026656	Fcgr2b	0.193128432799594	0.86553352223994
ENSMUSG00000104340	Gm10522	-0.677547957743034	0.939696233990836
ENSMUSG00000059089	Fcgr4	-0.328149764025705	0.653732441600774
ENSMUSG00000059498	Fcgr3	-0.621314700965191	0.0961688109388097
ENSMUSG00000026649	Cfap126	0.31377653782834	0.712568669099078
ENSMUSG00000058076	Sdhc	-0.0881741928196761	0.912657262719671
ENSMUSG00000056569	Mpz	1.18695097923604	0.167849354677958
ENSMUSG00000038370	Pcp4l1	0.281370020867169	0.763264886620124
ENSMUSG00000005677	Nr1i3	-0.217195803496332	0.772094787189252
ENSMUSG00000005674	Tomm40l	0.0442352343756859	1
ENSMUSG00000005681	Apoa2	-0.144101319141902	0.870664209251143
ENSMUSG00000058715	Fcer1g	-0.22596821574214	0.632189912738033
ENSMUSG00000013593	Ndufs2	-0.111195780196085	0.86553352223994
ENSMUSG00000006403	Adamts4	0.212255276576652	0.947897044644373
ENSMUSG00000052423	B4galt3	-0.0691034956923763	1
ENSMUSG00000062729	Ppox	-0.103014364178727	0.86553352223994
ENSMUSG00000053483	Usp21	-0.117428417779148	0.857819981428464
ENSMUSG00000062963	Ufc1	-0.0563294893368601	1
ENSMUSG00000079137	Rpl27-ps1	-1.913399061239	1
ENSMUSG00000103983	Gm20045	-0.538868240230691	0.665748444406139
ENSMUSG00000013973	Dedd	-0.119384333502937	0.947897044644373
ENSMUSG00000013997	Nit1	-0.655667431234235	0.000565921439688282
ENSMUSG00000006412	Pfdn2	-0.0107037514944308	1
ENSMUSG00000102929	Gm37154	-0.357911655903873	0.88354446817541
ENSMUSG00000045259	Klhdc9	-0.890238886128378	1
ENSMUSG00000006411	Nectin4	-0.346956095899929	0.794473675755954
ENSMUSG00000048865	Arhgap30	-0.446987276179863	0.23300276503153
ENSMUSG00000026641	Usf1	-0.451185509650237	0.101935007554308
ENSMUSG00000103711	Tstd1	0.341195989532132	0.443831506889856
ENSMUSG00000097045	Gm26641	0.819229786747122	0.80211137477173
ENSMUSG00000038235	F11r	-0.151716731294801	0.774710618347612
ENSMUSG00000091993	B930036N10Rik	-0.648886035139067	1
ENSMUSG00000060244	Alyref2	-0.0293983161343325	1
ENSMUSG00000038209	Itln1	-0.333441569019094	0.947897044644373
ENSMUSG00000004709	Cd244	0.177155188253803	0.947897044644373
ENSMUSG00000004707	Ly9	-0.0725882611372852	1
ENSMUSG00000038179	Slamf7	0.469039421604855	0.86553352223994
ENSMUSG00000103083	A630035G10Rik	-3.23313563539136	0.653732441600774
ENSMUSG00000015355	Cd48	0.182515550994399	0.852283160819894
ENSMUSG00000103883	Gm37010	1.07723198390025	0.86553352223994
ENSMUSG00000059058	Tma7-ps	-0.104179136200198	1
ENSMUSG00000015316	Slamf1	-0.963882034277869	0.524964358859816
ENSMUSG00000038147	Cd84	-0.176934372347195	0.86553352223994
ENSMUSG00000073492	Gm10521	-1.22210892750885	0.821254427110664
ENSMUSG00000015314	Slamf6	-0.323353260614187	0.873336018900902
ENSMUSG00000026556	Vangl2	-0.435509435854961	0.712083743799154
ENSMUSG00000003458	Ncstn	-0.176995678052507	0.663344161096409
ENSMUSG00000026553	Copa	0.150197273321282	0.816288382744742
ENSMUSG00000003464	Pex19	-0.709576903199054	0.000145435642119315
ENSMUSG00000026554	Dcaf8	-0.239867865097254	0.403015978116419
ENSMUSG00000013698	Pea15a	0.0493928901491581	1
ENSMUSG00000007122	Casq1	0.192162557559612	1
ENSMUSG00000007107	Atp1a4	-0.069745380568617	1
ENSMUSG00000038034	Igsf8	0.107281147152757	0.907922073039794
ENSMUSG00000007097	Atp1a2	1.36248228328811	0.0100108508145562
ENSMUSG00000038026	Kcnj9	-0.414760959816947	1
ENSMUSG00000044708	Kcnj10	-0.773394867372477	0.286808718752767
ENSMUSG00000050229	Pigm	0.204778006557764	0.673965351497371
ENSMUSG00000102278	Gm37145	-1.00598831771359	0.986960200841386
ENSMUSG00000103357	Gm7804	2.61501427080696	0.86553352223994
ENSMUSG00000026548	Slamf9	0.0141889035061699	1
ENSMUSG00000037995	Igsf9	-0.359438593012972	0.889626042190372
ENSMUSG00000026547	Tagln2	0.192243747237497	0.686187039328827
ENSMUSG00000026546	Cfap45	0.218039720852555	1
ENSMUSG00000085184	4933439K11Rik	0.701615209567962	1
ENSMUSG00000049598	Vsig8	0.0575363565267453	1
ENSMUSG00000053318	Slamf8	-0.15027810939998	1
ENSMUSG00000026544	Dusp23	-0.0787982403343842	0.991103907007682
ENSMUSG00000060128	Gm2710	1.83340943010512	1
ENSMUSG00000037942	Crp	-0.362148056640395	0.373415431098708
ENSMUSG00000102430	Gm38051	-1.96273770912919	0.47736317704258
ENSMUSG00000102701	9430083B18Rik	-0.953024510384614	0.803167177328445
ENSMUSG00000026542	Apcs	-0.878414700267864	0.0111790487063814
ENSMUSG00000037924	Olfr16	0.00524869118601711	1
ENSMUSG00000049456	Olfr1404	-2.7119619876082	0.86553352223994
ENSMUSG00000005339	Fcer1a	-0.0977518596564798	1
ENSMUSG00000037872	Ackr1	-0.287545799720202	0.859487777657241
ENSMUSG00000005338	Cadm3	-0.316988394058174	0.638154701273097
ENSMUSG00000037860	Aim2	-0.349203507893788	0.677412151025524
ENSMUSG00000037849	Ifi206	-0.222914988935704	1
ENSMUSG00000070501	Ifi214	-0.218138939831069	1
ENSMUSG00000073491	Ifi213	0.618111198226999	0.954648823314078
ENSMUSG00000043263	Ifi209	-0.21819849149854	0.874044646138498
ENSMUSG00000066677	Pydc3	0.255781772384831	0.997539487465278
ENSMUSG00000073490	Ifi207	0.053452857926014	1
ENSMUSG00000073489	Ifi204	0.364035070109515	0.376955913045833
ENSMUSG00000090222	Ifi203-ps	0.183748598508585	0.980901412298231
ENSMUSG00000102187	Gm7897	1.12931088233327	0.477635259454046
ENSMUSG00000090272	Mndal	0.25907320068877	0.621588053690681
ENSMUSG00000026536	Mnda	0.239252828490001	0.870897256996716
ENSMUSG00000039997	Ifi203	0.180122051153579	0.825352763121322
ENSMUSG00000026535	Ifi202b	0.30140566066153	0.601995304627923
ENSMUSG00000054203	Ifi205	0.11257806308694	1
ENSMUSG00000045381	Olfr433	-0.405032543078689	1
ENSMUSG00000047048	Olfr432	2.50037404977504	0.225617172758239
ENSMUSG00000026532	Spta1	0.974850202392597	0.764781099675233
ENSMUSG00000066672	Olfr417	2.60930139061498	0.86553352223994
ENSMUSG00000028354	Fmn2	-0.779755474455325	0.46416932282581
ENSMUSG00000050069	Grem2	-0.7879644617126	0.0272467840593035
ENSMUSG00000026527	Rgs7	0.259186683803804	1
ENSMUSG00000026526	Fh1	-0.243996868276692	0.436883029813969
ENSMUSG00000039783	Kmo	-0.367196017196978	0.250357275000313
ENSMUSG00000026525	Opn3	-0.110886371666722	1
ENSMUSG00000078185	Chml	0.413256884451378	0.539246371263114
ENSMUSG00000039748	Exo1	0.453906620831255	0.930081560643942
ENSMUSG00000078184	Rbm8a2	-0.463256976208562	1
ENSMUSG00000057335	Cep170	0.682767591081132	0.0325229433508814
ENSMUSG00000104154	Gm38104	0.685252332442454	1
ENSMUSG00000026504	Sdccag8	0.247898547394379	0.677275207037592
ENSMUSG00000103367	Gm38158	-0.687585553911621	0.744335954579307
ENSMUSG00000102475	Gm37246	0.412390122078289	1
ENSMUSG00000102211	Gm37490	-1.24350302009843	0.742926208268489
ENSMUSG00000103251	Gm37519	-1.58454220112193	0.616945983845914
ENSMUSG00000019699	Akt3	0.582409402177573	0.352760416597492
ENSMUSG00000102133	Gm37106	2.60930139061498	0.86553352223994
ENSMUSG00000103646	Gm37706	-0.975128922290862	0.947897044644373
ENSMUSG00000097892	Gm26801	0.70422823760432	1
ENSMUSG00000063659	Zbtb18	0.0508497678255096	1
ENSMUSG00000102432	Gm29856	-1.14339303493295	0.0375902268849365
ENSMUSG00000015961	Adss	0.173117718125886	0.653732441600774
ENSMUSG00000089657	Gm16585	0.591767394827632	0.871797152919085
ENSMUSG00000091476	Gm16432	1.26077206708948	0.437072814275639
ENSMUSG00000104097	Gm37313	0.337742333505103	1
ENSMUSG00000102493	Gm8010	-0.204680530812758	0.914490421326711
ENSMUSG00000026502	Desi2	0.63162940663669	0.150360852411526
ENSMUSG00000104126	Gm37486	-0.119174113917653	1
ENSMUSG00000086350	B230369F24Rik	-0.165465178294518	1
ENSMUSG00000026500	Cox20	-0.753972124151692	0.594833939441008
ENSMUSG00000039630	Hnrnpu	0.0855426290559834	0.908472014685116
ENSMUSG00000104279	Gm38300	0.667777259435735	0.315861636586694
ENSMUSG00000026495	Efcab2	0.584563880130601	0.15187639564643
ENSMUSG00000026494	Kif26b	0.455120177278838	0.7220845575296
ENSMUSG00000055067	Smyd3	-0.115599367538147	0.932648634961832
ENSMUSG00000096474	Gm5561	-0.51973514977272	1
ENSMUSG00000026492	Tfb2m	0.0964042048969809	0.97460936827433
ENSMUSG00000038949	Cnst	-0.410232158804165	0.207148765280001
ENSMUSG00000038936	Sccpdh	0.784843281897234	0.00553751707755105
ENSMUSG00000026491	Ahctf1	0.481441456721251	0.235075328502773
ENSMUSG00000104418	Gm37070	-0.0810887912101092	1
ENSMUSG00000026490	Cdc42bpa	0.355135103338302	0.23300276503153
ENSMUSG00000102194	Gm38169	1.19151922112957	0.947897044644373
ENSMUSG00000026489	Coq8a	-1.03818785843034	2.79437814006079e-05
ENSMUSG00000104520	Gm37336	-0.336790018356642	0.808389675309823
ENSMUSG00000010609	Psen2	-0.749583417114137	0.000134771794437262
ENSMUSG00000102923	Gm31728	-2.10635519623691	0.00753943664635633
ENSMUSG00000055676	Gm5069	0.160104538562176	1
ENSMUSG00000038855	Itpkb	-0.250220894498136	0.864942456895617
ENSMUSG00000104388	Gm37033	0.744794865263386	0.640143188023086
ENSMUSG00000053963	Stum	1.48705093382784	0.225127911611041
ENSMUSG00000026496	Parp1	0.0579430932521457	0.992950127274911
ENSMUSG00000058729	Lin9	0.420439461644724	0.538203091637832
ENSMUSG00000026499	Acbd3	0.46655246171997	0.054950992777782
ENSMUSG00000103649	Gm37768	0.306929839159584	0.821254427110664
ENSMUSG00000103156	Gm38293	-0.991962880416522	0.97460936827433
ENSMUSG00000060743	H3f3a	-0.0491454427810149	1
ENSMUSG00000097347	Gm17275	0.990582611195362	0.145893725328024
ENSMUSG00000073485	H3f3aos	1.01451181927465	0.760378236290641
ENSMUSG00000038806	Sde2	-0.0721614931396948	0.995651788211965
ENSMUSG00000026520	Pycr2	0.313832744906964	0.653732441600774
ENSMUSG00000038793	Lefty1	0.48323152813687	0.829223126609639
ENSMUSG00000026519	Tmem63a	-0.551917215508109	0.0263737006746564
ENSMUSG00000038776	Ephx1	0.203495084583814	0.694387979930586
ENSMUSG00000038768	9130409I23Rik	-1.44434717466419	0.01141467113421
ENSMUSG00000026516	Nvl	0.447077846168121	0.149035985029756
ENSMUSG00000062169	Cnih4	0.226510029086285	0.531703477506504
ENSMUSG00000038733	Wdr26	0.615332428740854	0.00191038297000328
ENSMUSG00000054135	A430110L20Rik	0.624066725366303	0.653732441600774
ENSMUSG00000103260	Gm8146	-0.278265355107555	1
ENSMUSG00000047369	Dnah14	-0.411570007407746	1
ENSMUSG00000004880	Lbr	0.471292503439944	0.202832489026778
ENSMUSG00000022995	Enah	1.07977388607622	0.0739035313990632
ENSMUSG00000103722	2700078F05Rik	1.20688033117157	0.947897044644373
ENSMUSG00000026511	Srp9	0.36286308388888	0.284565407389237
ENSMUSG00000038633	Degs1	0.0533912842885956	0.986353436786785
ENSMUSG00000100147	1700047M11Rik	-0.381695408763545	0.594531961678713
ENSMUSG00000047539	Fbxo28	-0.143196962873668	0.845415824502444
ENSMUSG00000097260	Gm5706	-2.72688568499155	0.86553352223994
ENSMUSG00000073482	Gm10517	-1.77413505614139	0.78351037896529
ENSMUSG00000026510	Trp53bp2	0.119653122861425	0.86553352223994
ENSMUSG00000026509	Capn2	0.317463359742951	0.294714195298921
ENSMUSG00000038599	Capn8	-0.0996779656517791	1
ENSMUSG00000038576	Susd4	0.364304107465239	0.721433710205714
ENSMUSG00000079164	Tlr5	-0.772119176548206	0.0791894263568508
ENSMUSG00000104367	Gm38079	-0.0856453665756084	1
ENSMUSG00000030768	Disp1	-0.182637486503859	0.862232558713416
ENSMUSG00000102478	BC085271	-0.487236662290569	1
ENSMUSG00000046836	Brox	0.0818244664667257	0.947897044644373
ENSMUSG00000042901	Aida	0.0785294949100728	0.962969241290823
ENSMUSG00000056050	Mia3	-0.131138997136039	0.844367786485026
ENSMUSG00000103415	Gm37339	-1.40520471328434	0.112418702661294
ENSMUSG00000072258	Taf1a	0.208968445218416	0.735544975280227
ENSMUSG00000104212	Gm37986	-1.12392633746787	0.850775097079324
ENSMUSG00000053461	Hhipl2	-0.69608443193461	0.272062091955386
ENSMUSG00000104022	Gm37214	-1.75098389109122	0.811209093038307
ENSMUSG00000039384	Dusp10	-0.297905941540391	0.621566440341324
ENSMUSG00000044854	1700056E22Rik	-0.291751820485824	0.67889743548194
ENSMUSG00000039377	Hlx	0.447397418040263	0.395709349177242
ENSMUSG00000102158	Gm34342	3.48755244862241	0.446408092079292
ENSMUSG00000026621	Marc1	-0.709492890573224	0.000540905599846293
ENSMUSG00000073481	Marc2	-0.443197386705883	0.077967028577733
ENSMUSG00000088559	Mir1981	-0.0973516998537028	1
ENSMUSG00000039349	C130074G19Rik	-0.672015761460679	0.00520042824755537
ENSMUSG00000026620	Mark1	1.13849379556904	0.00441228580003803
ENSMUSG00000039318	Rab3gap2	0.544394692099055	0.0247818610896855
ENSMUSG00000026618	Iars2	-0.0946735573029396	0.868095728353219
ENSMUSG00000065581	Mir194-1	-2.03650162334165	0.686268397555929
ENSMUSG00000102526	Gm37785	-3.2550582876904	0.681466089789765
ENSMUSG00000026617	Bpnt1	-0.254707574341676	0.327373105947021
ENSMUSG00000097261	4930532G15Rik	-0.659794681559585	1
ENSMUSG00000026615	Eprs	0.0169570842883141	1
ENSMUSG00000051295	9630028B13Rik	-0.100756135643449	1
ENSMUSG00000097615	Gm2061	-0.0414021372245536	1
ENSMUSG00000026614	Slc30a10	0.279021800167026	0.681083278718432
ENSMUSG00000102546	Gm9722	2.61501427080696	0.86553352223994
ENSMUSG00000039246	Lyplal1	-0.291082049751496	0.393222627634289
ENSMUSG00000039239	Tgfb2	0.363402082076716	0.86553352223994
ENSMUSG00000001305	Rrp15	0.505640071948517	0.0432290562505657
ENSMUSG00000097784	A430105J06Rik	-0.183068994899033	1
ENSMUSG00000097935	Gm3809	0.180847183598193	1
ENSMUSG00000026611	Spata17	0.238723166736986	1
ENSMUSG00000107163	Gm43496	4.04823927209986	0.438361344478812
ENSMUSG00000039210	Gpatch2	0.488130820780832	0.0938612108895724
ENSMUSG00000104394	Gm37254	0.420750423731643	0.34689433421356
ENSMUSG00000104245	Gm38155	-0.118510631519358	1
ENSMUSG00000103923	Gm37896	-1.79794020424879	0.820530997639955
ENSMUSG00000026610	Esrrg	-0.0300435402697672	1
ENSMUSG00000103577	9330162B11Rik	-2.71653608464442	0.86553352223994
ENSMUSG00000026609	Ush2a	1.06265920299803	0.86553352223994
ENSMUSG00000026608	Kctd3	0.582080643621739	0.0205340234362567
ENSMUSG00000037624	Kcnk2	0.405246615577412	0.929787565590969
ENSMUSG00000102824	Pdcd5-ps	0.723255159240513	0.572620567456047
ENSMUSG00000026605	Cenpf	0.657931388436848	0.429014009207748
ENSMUSG00000026604	Ptpn14	0.323340388538986	0.668543560791331
ENSMUSG00000104435	Gm37422	0.346273312642939	0.502249636269183
ENSMUSG00000026603	Smyd2	0.394835984593372	0.149035985029756
ENSMUSG00000010175	Prox1	0.142110224657227	0.904632171855769
ENSMUSG00000099404	Gm28172	-0.344418575453085	0.947897044644373
ENSMUSG00000079045	Prox1os	-0.604875867572254	0.195892913785698
ENSMUSG00000093064	Gm23153	2.61006475452367	0.86553352223994
ENSMUSG00000089872	Rps6kc1	-0.110133938491789	0.883319562877761
ENSMUSG00000026634	Angel2	-0.00978165074147396	1
ENSMUSG00000037568	Vash2	-0.679776475793577	0.947897044644373
ENSMUSG00000103964	Gm8407	2.60930139061498	0.86553352223994
ENSMUSG00000066595	Flvcr1	0.428018479534805	0.335685774454303
ENSMUSG00000057072	Spata45	3.11628185516566	0.653732441600774
ENSMUSG00000026632	Tatdn3	-0.452581792793495	0.256541010348132
ENSMUSG00000062510	Nsl1	-0.00641561032726247	1
ENSMUSG00000026630	Batf3	-0.245714642301956	0.899675700590765
ENSMUSG00000026628	Atf3	0.725229082478176	0.830953169444702
ENSMUSG00000073478	D730003I15Rik	-0.656462457697948	0.268265956339295
ENSMUSG00000103685	Gm37074	1.18792577194774	0.643634525179359
ENSMUSG00000037499	Nenf	0.730695906600588	0.00191038297000328
ENSMUSG00000026627	Tmem206	-0.17456518691398	0.876076023775256
ENSMUSG00000026626	Ppp2r5a	-0.157642502857724	0.731666791550696
ENSMUSG00000103114	Gm32200	-1.32403927477302	0.462130431749065
ENSMUSG00000102246	9430037O13Rik	-0.87965171757931	1
ENSMUSG00000037474	Dtl	0.722415719807278	0.682030717748832
ENSMUSG00000037461	Ints7	-0.304664549689012	0.360846007377899
ENSMUSG00000026623	Lpgat1	-0.0632468065530291	0.986021656032572
ENSMUSG00000102840	Gm38037	-0.373851273295456	1
ENSMUSG00000026622	Nek2	0.266243347927872	0.949143190126511
ENSMUSG00000055833	1700034H15Rik	-0.247165283015114	0.905911196017382
ENSMUSG00000037434	Slc30a1	-0.0445314682692078	1
ENSMUSG00000049353	Rd3	-1.58719569433456	0.00111537626476126
ENSMUSG00000097416	Gm26670	-0.918021306638221	0.84347763588396
ENSMUSG00000026637	Traf5	-0.171936364935772	0.830953169444702
ENSMUSG00000093003	Mir3473c	0.69666569328467	1
ENSMUSG00000103653	Gstp-ps	0.996671762132429	0.00188966387306995
ENSMUSG00000097089	Gm26879	-3.2274374963813	0.648276533246479
ENSMUSG00000037395	Rcor3	0.451485509122586	0.164253447745468
ENSMUSG00000097316	Gm10516	-0.705960998681382	0.360202283777956
ENSMUSG00000058248	Kcnh1	1.50985037507974	0.601553736358443
ENSMUSG00000037375	Hhat	0.267836918204981	0.812717173632601
ENSMUSG00000047384	A730013G03Rik	2.60879771381464	0.868881844682909
ENSMUSG00000016262	Sertad4	-0.108440993397131	1
ENSMUSG00000103640	Gm31406	2.60930139061498	0.86553352223994
ENSMUSG00000016181	Diexf	0.195289172792041	0.689964101467223
ENSMUSG00000026638	Irf6	0.00118116490613768	1
ENSMUSG00000079144	A130010J15Rik	0.480172725052754	0.147001309015199
ENSMUSG00000037318	Traf3ip3	-0.390452996558292	0.680532877100696
ENSMUSG00000089683	4930570N18Rik	0.0421581115898843	1
ENSMUSG00000026639	Lamb3	-0.84645544971722	0.0148458489489769
ENSMUSG00000016194	Hsd11b1	-0.321147630161048	0.380153455568703
ENSMUSG00000103089	Gm38118	-1.77200382003325	0.784381046705985
ENSMUSG00000009633	G0s2	-0.4770757081782	0.580267474600897
ENSMUSG00000104348	Gm37691	-0.500005595818595	0.575612007346488
ENSMUSG00000016179	Camk1g	0.180359294063823	1
ENSMUSG00000103692	4930503O07Rik	0	1
ENSMUSG00000026640	Plxna2	0.8099139455892	0.00970209109898774
ENSMUSG00000102523	Gm37783	0.801901756087068	1
ENSMUSG00000102841	Gm38036	-1.92404905817252	1
ENSMUSG00000016494	Cd34	0.916891848366357	0.122446315366838
ENSMUSG00000097325	Gm16897	-0.413125344564705	1
ENSMUSG00000096929	A330023F24Rik	-0.434446966640606	0.653732441600774
ENSMUSG00000104206	Gm32250	0.578546941300591	1
ENSMUSG00000104525	Gm37334	0.0924873929161039	1
ENSMUSG00000103867	9630010A21Rik	0.20415257964886	1
ENSMUSG00000104077	Gm37027	-0.386511834164211	0.955301582936006
ENSMUSG00000016493	Cd46	-0.255993183021788	0.86553352223994
ENSMUSG00000104010	Gm37366	0.821717580958635	0.912713562277434
ENSMUSG00000103443	Gm37132	-2.72665465894397	0.86553352223994
ENSMUSG00000016481	Cr1l	-0.224886569834827	0.430746385441685
ENSMUSG00000026616	Cr2	0.085348750961095	1
ENSMUSG00000103120	Gm37392	1.83231027002889	1
ENSMUSG00000050530	Fam171a1	0.447009281250235	0.51572291789126
ENSMUSG00000026643	Nmt2	0.144897924723117	0.805105081708336
ENSMUSG00000049950	Rpp38	0.253252797446314	0.758906008368226
ENSMUSG00000026644	Acbd7	-2.6930089859749	0.87251896693499
ENSMUSG00000026645	Olah	-1.92404905817252	1
ENSMUSG00000026650	Meig1	-0.989405743772974	0.976974044176186
ENSMUSG00000026648	Dclre1c	-0.480138963995139	0.272781549688191
ENSMUSG00000026646	Suv39h2	0.377017016349693	0.653732441600774
ENSMUSG00000109865	Hspa14	0.256507223592517	0.558051716368116
ENSMUSG00000051396	Gm45902	0.291990466155153	0.827941122419517
ENSMUSG00000039496	Cdnf	-0.706645445494104	0.430736527444476
ENSMUSG00000081278	Gm13186	1.19172327702217	0.947897044644373
ENSMUSG00000026655	Fam107b	-0.108169869304061	0.898494218717537
ENSMUSG00000080703	Gm13183	-2.7119619876082	0.86553352223994
ENSMUSG00000081070	Gm13181	-0.758473718865502	0.916589321276705
ENSMUSG00000085205	Gm13185	-3.23835180308812	0.653732441600774
ENSMUSG00000026657	Frmd4a	0.203304412520297	0.86553352223994
ENSMUSG00000086018	Gm13179	-3.601993970679	0.475028253431689
ENSMUSG00000039449	Prpf18	0.037719043540584	1
ENSMUSG00000083378	Gm13196	-0.0980341901247849	1
ENSMUSG00000048186	Bend7	1.42568012877704	8.6400703536076e-09
ENSMUSG00000026662	Sephs1	0.169731713224813	0.653732441600774
ENSMUSG00000026664	Phyh	-0.113629333315367	0.86553352223994
ENSMUSG00000086670	Gm13194	-0.484050888102573	0.863631902831218
ENSMUSG00000069188	Gm13192	1.82629719851604	1
ENSMUSG00000026669	Mcm10	-1.11699339277128	0.0110851686752269
ENSMUSG00000026672	Optn	-0.0562655234760446	0.97852794332244
ENSMUSG00000086430	4930551O13Rik	0.442376749486238	0.947897044644373
ENSMUSG00000026676	Ccdc3	0.281079417799273	0.95073235666873
ENSMUSG00000081005	Gm13198	1.18251037713827	0.947897044644373
ENSMUSG00000039145	Camk1d	-0.496250674304653	0.288552182521687
ENSMUSG00000039128	Cdc123	-0.225508620062147	0.475536451957109
ENSMUSG00000025817	Nudt5	0.356777471221311	0.264707172416141
ENSMUSG00000056718	Gm13199	-0.387861455935405	0.940682368588228
ENSMUSG00000025816	Sec61a2	0.0446431080404424	1
ENSMUSG00000085818	Gm13267	-0.597713104755572	1
ENSMUSG00000025815	Dhtkd1	-0.766628376203343	0.000397274772287469
ENSMUSG00000043241	Upf2	0.123077349796494	0.839761007890197
ENSMUSG00000045319	Proser2	0.150270272331731	0.842614300165991
ENSMUSG00000039063	Echdc3	-0.421355421474857	0.0679813362318798
ENSMUSG00000087125	A230108P19Rik	-3.23313563539136	0.653732441600774
ENSMUSG00000039046	Usp6nl	0.361469337207456	0.38962436009475
ENSMUSG00000086109	Gm13391	-0.116743730913582	1
ENSMUSG00000002107	Celf2	-0.00016651967334101	1
ENSMUSG00000015619	Gata3	-1.07125475741262	0.207148765280001
ENSMUSG00000025782	Taf3	0.190891074570457	0.788497751375424
ENSMUSG00000103570	C630004M23Rik	1.07032011866913	0.862896200617198
ENSMUSG00000025781	Atp5c1	0.0157727646526093	1
ENSMUSG00000037262	Kin	0.0738502859877867	0.978496530344067
ENSMUSG00000037254	Itih2	-0.258560809376155	0.422851322504262
ENSMUSG00000025780	Itih5	0.345153462146345	0.404121925476475
ENSMUSG00000061186	Sfmbt2	-1.65338620532099	0.0261227421392859
ENSMUSG00000026778	Prkcq	0.0950397345370424	1
ENSMUSG00000103774	Gm36932	4.42465085935443	0.124007613367235
ENSMUSG00000102992	Gm37766	-1.39204749693822	0.947897044644373
ENSMUSG00000086006	Gm13293	3.11086744559313	0.653732441600774
ENSMUSG00000082424	Gm13292	0.561335736026858	1
ENSMUSG00000082314	Gm13296	-2.35323104833545	0.57264314449933
ENSMUSG00000026773	Pfkfb3	1.22016781777128	0.00192851353313312
ENSMUSG00000102329	Gm10851	-1.913399061239	1
ENSMUSG00000037197	Rbm17	0.168644539896508	0.643634525179359
ENSMUSG00000026770	Il2ra	-0.724419233259293	0.820690999556966
ENSMUSG00000104101	Gm37881	-0.689600575059806	0.741941956082771
ENSMUSG00000023206	Il15ra	-0.488953455275402	0.122775540084088
ENSMUSG00000058594	Fbxo18	0.00620924516688428	1
ENSMUSG00000047909	Ankrd16	0.101728392307682	0.900038399870505
ENSMUSG00000026768	Itga8	0.737947762063814	0.12102779783179
ENSMUSG00000086843	E030013I19Rik	0.772801306563053	0.727820800555079
ENSMUSG00000026767	Mindy3	0.277429328947932	0.404157786755518
ENSMUSG00000104449	Gm37255	-0.0858616366238419	1
ENSMUSG00000104406	Gm38014	-0.76414649420065	0.539179449513502
ENSMUSG00000026730	Pter	-0.484137863804032	0.0505794905272622
ENSMUSG00000049630	C1ql3	-0.124090408095329	1
ENSMUSG00000104459	Gm37824	-0.0906911456549178	1
ENSMUSG00000103143	Gm37742	-1.53963251128654	0.70857322912241
ENSMUSG00000026727	Rsu1	-0.283023285451518	0.438999694426399
ENSMUSG00000102691	Gm37780	0.215210280675319	0.964557181461311
ENSMUSG00000086358	Gm13270	-1.10819367722758	0.595002379532873
ENSMUSG00000026726	Cubn	2.49531389242468	0.30686196214731
ENSMUSG00000026723	Trdmt1	0.206916617462397	0.853841947142554
ENSMUSG00000026728	Vim	0.502491942655521	0.192180938716411
ENSMUSG00000003418	St8sia6	0.830697719624544	0.828083715281371
ENSMUSG00000063275	Hacd1	-0.167804125813338	0.799248641149493
ENSMUSG00000102553	D930036K23Rik	0.0896637830784862	1
ENSMUSG00000086657	Stamos	-0.903192054595753	0.159744940728714
ENSMUSG00000026718	Stam	0.137183175371725	0.833801312306848
ENSMUSG00000103901	Gm37499	-0.275125813947473	0.95073235666873
ENSMUSG00000026712	Mrc1	0.222163017488876	0.86553352223994
ENSMUSG00000036949	Slc39a12	2.37867247256783	0.195418319507913
ENSMUSG00000057914	Cacnb2	1.15211071664672	0.242839161599715
ENSMUSG00000070271	Gm13268	-0.123368640516921	1
ENSMUSG00000083633	Gm13312	-1.92404905817252	1
ENSMUSG00000026707	Nsun6	-0.561803362226588	0.184330649539716
ENSMUSG00000017418	Arl5b	-0.203714221969038	0.653732441600774
ENSMUSG00000102258	Gm38257	0.0054720834074812	1
ENSMUSG00000083860	Gm13313	-1.07706476757358	0.548267336998003
ENSMUSG00000082632	Gm13365	0	1
ENSMUSG00000026748	Plxdc2	1.06238473606132	0.158973336727595
ENSMUSG00000082235	Gm13326	-1.29960453925511	0.864002580435221
ENSMUSG00000053702	Nebl	-0.464875853919068	0.829223126609639
ENSMUSG00000054057	A930004D18Rik	0.591178688683107	0.174520001998825
ENSMUSG00000054074	Skida1	-0.360828830009383	0.763264886620124
ENSMUSG00000086340	1810059C17Rik	0.802324499613004	0.86553352223994
ENSMUSG00000026743	Mllt10	0.207414842697162	0.558051716368116
ENSMUSG00000081619	Gm13351	-0.984492230808154	0.984552503403029
ENSMUSG00000026740	Dnajc1	0.451317891012067	0.0413241877526433
ENSMUSG00000083070	Gm13350	-1.28995669301012	0.84835627392976
ENSMUSG00000051154	Commd3	0.109475988996764	0.874396481157742
ENSMUSG00000026739	Bmi1	0.367656379430381	0.260929556374683
ENSMUSG00000026737	Pip4k2a	0.395277723356761	0.439492740727764
ENSMUSG00000026736	4930426L09Rik	-1.61774227543028	0.622868953334228
ENSMUSG00000037683	Armc3	-0.111354857095236	1
ENSMUSG00000023094	Msrb2	-0.0853105612618539	0.975705525408822
ENSMUSG00000043415	Otud1	0.576067251319487	0.134805846436047
ENSMUSG00000036617	Etl4	-0.225769891821698	0.731666791550696
ENSMUSG00000083777	Gm13361	0.694033753829272	0.567600777308377
ENSMUSG00000081128	Gm13328	1.31239293440562	0.681466089789765
ENSMUSG00000036591	Arhgap21	0.425429610288577	0.0798382083390003
ENSMUSG00000075514	Gm13375	-0.328749080420832	0.62750382376754
ENSMUSG00000026679	Enkur	1.34355414795904	0.819011184524342
ENSMUSG00000048550	Thnsl1	-0.0392006540633374	1
ENSMUSG00000083863	Gm13341	0.729745464254003	0.269436514182695
ENSMUSG00000083563	Gm13340	-0.0477374512558272	1
ENSMUSG00000082884	Gm13339	0.322091165548464	1
ENSMUSG00000026786	Apbb1ip	-0.161875336038771	0.888750763073443
ENSMUSG00000069136	A130006I12Rik	-1.032257806629	0.880224492610064
ENSMUSG00000026784	Pdss1	0.514530661200563	0.191054477222942
ENSMUSG00000058835	Abi1	-0.0644246213048169	0.978069545812749
ENSMUSG00000026781	Acbd5	-0.171887667983586	0.672870327134606
ENSMUSG00000026779	Mastl	-0.476265191557942	0.653732441600774
ENSMUSG00000026775	Yme1l1	0.16236961284827	0.653732441600774
ENSMUSG00000081648	Gm13423	0.368244967489588	0.930769450350628
ENSMUSG00000084098	Gm13422	-0.77788225831746	0.912892484703791
ENSMUSG00000102704	Gm38309	-0.10646139695852	1
ENSMUSG00000026771	Spopl	0.465618031535207	0.145963708009707
ENSMUSG00000026986	Hnmt	-0.382292738592868	0.272275361803092
ENSMUSG00000044103	Il1f9	-0.355556558657109	0.947897044644373
ENSMUSG00000026981	Il1rn	-1.30737035623202	0.0239987707359232
ENSMUSG00000026979	Psd4	0.0784003683461522	0.996575531414384
ENSMUSG00000026976	Pax8	-0.507196262120671	1
ENSMUSG00000084241	Gm13416	-0.660711312775579	1
ENSMUSG00000004113	Cacna1b	1.18101391718136	0.469817381049223
ENSMUSG00000036893	Ehmt1	0.312956193777534	0.255853427704926
ENSMUSG00000026972	Arrdc1	-0.292156289340951	0.455424937237951
ENSMUSG00000026974	Zmynd19	1.24732111070187	8.64133412376311e-07
ENSMUSG00000026975	Dph7	-0.0329793093283402	1
ENSMUSG00000036850	Mrpl41	0.175401219929989	0.800520799638895
ENSMUSG00000036833	Pnpla7	-0.361867424222635	0.379038714460845
ENSMUSG00000083796	Gm13369	-0.0909589267849772	1
ENSMUSG00000006476	Nsmf	0.60851337903099	0.00203782588789173
ENSMUSG00000099320	Mir7664	1.20540452934693	0.947897044644373
ENSMUSG00000036813	Entpd8	-0.559071485231744	0.00638944670413893
ENSMUSG00000036805	Noxa1	-1.00772363018678	0.0577522374805664
ENSMUSG00000087028	Gm13387	1.06674863239587	0.857661699371016
ENSMUSG00000078202	Nrarp	1.85013862892539	0.0892130579959829
ENSMUSG00000059555	Tor4a	0.00696447535016232	1
ENSMUSG00000013465	Nelfb	-0.0403963715986828	1
ENSMUSG00000026969	Fam166a	-0.615884847553894	1
ENSMUSG00000036752	Tubb4b	0.482264197611539	0.0510500720010829
ENSMUSG00000044628	Rnf208	0.322063221176891	1
ENSMUSG00000006471	Ndor1	-0.318779412962745	0.632287035444798
ENSMUSG00000078201	Tmem203	-0.544094820089406	0.168959771466645
ENSMUSG00000048707	Tprn	1.29918155763357	5.4154878744318e-05
ENSMUSG00000026966	Ssna1	0.0714071134759791	0.993018675391546
ENSMUSG00000026965	Anapc2	-0.174701398239216	0.653732441600774
ENSMUSG00000097345	AA543186	0.246428901845221	1
ENSMUSG00000036646	Man1b1	0.391637296112146	0.056908130893554
ENSMUSG00000026958	Dpp7	-0.210738134785262	0.508332794604054
ENSMUSG00000026956	Uap1l1	-0.207048029109119	0.785622181239413
ENSMUSG00000026955	Sapcd2	0.360382913010347	0.935587751156785
ENSMUSG00000015085	Entpd2	-1.28972290318326	0.000277368261392185
ENSMUSG00000015094	Npdc1	0.180526688541992	0.86553352223994
ENSMUSG00000036587	Fut7	-0.227538173515125	0.947897044644373
ENSMUSG00000026944	Abca2	-0.522761968891244	0.0632316097741482
ENSMUSG00000047617	Paxx	-1.02082094109399	2.82007596154756e-05
ENSMUSG00000015093	Clic3	-0.753081499381017	0.448559529320774
ENSMUSG00000015090	Ptgds	-1.77106783264778	7.43805774837539e-11
ENSMUSG00000026943	Lcn12	-0.847348803921966	0.542550185190096
ENSMUSG00000015083	C8g	-1.00466970730488	7.64117790558171e-06
ENSMUSG00000015095	Fbxw5	0.0820323757335445	0.91751695581936
ENSMUSG00000026942	Traf2	-0.383461619903648	0.17517074596529
ENSMUSG00000015092	Edf1	-0.182309091059179	0.730277466929208
ENSMUSG00000026941	Mamdc4	-0.0536401640326526	1
ENSMUSG00000036504	Phpt1	0.21228089262975	0.858545193567051
ENSMUSG00000015087	Rabl6	0.140221313587456	0.806153735686762
ENSMUSG00000052403	Fcnaos	-0.85528821119075	0.344174354836031
ENSMUSG00000026940	Ccdc183	-0.386743319974641	0.72536725505941
ENSMUSG00000026939	Tmem141	-0.635874268183677	0.0630648877558805
ENSMUSG00000026938	Fcna	-0.34235753941617	0.748320748192873
ENSMUSG00000036449	Lcn8	-1.31041702349044	0.191461089482146
ENSMUSG00000026937	Lcn5	-2.72665465894397	0.86553352223994
ENSMUSG00000062061	Obp2a	0	1
ENSMUSG00000087612	A230005M16Rik	1.85451904963978	0.632793638481639
ENSMUSG00000049086	Bmyc	0.144362828717841	0.983576709836648
ENSMUSG00000079539	Obp2b	0	1
ENSMUSG00000058740	Kcnt1	-0.406759346233736	1
ENSMUSG00000026933	Camsap1	0.758821394274942	0.0276410015085278
ENSMUSG00000036352	Ubac1	0.299729258532852	0.400741733149668
ENSMUSG00000026932	Nacc2	-0.0433381204018823	1
ENSMUSG00000087679	Tmem250-ps	0.0431354938682642	1
ENSMUSG00000087595	1810012K08Rik	-0.280585320658934	0.950328798266923
ENSMUSG00000036327	Qsox2	0.531401881216699	0.0399923000007589
ENSMUSG00000048038	Ccdc187	-0.102866469765862	1
ENSMUSG00000026930	Gpsm1	0.318554845717587	0.602547280692683
ENSMUSG00000075467	Dnlz	-0.100425385012679	0.883079424146414
ENSMUSG00000026928	Card9	-0.599861924075954	0.236098943406754
ENSMUSG00000086779	Gm13562	0.274104913241298	1
ENSMUSG00000036281	Snapc4	0.0896949468594034	0.945013165487353
ENSMUSG00000085767	Gm13563	0.0951384562094371	1
ENSMUSG00000026927	Sdccag3	0.172632206610602	0.693480872434464
ENSMUSG00000026926	Pmpca	-0.150946731586287	0.760367503989142
ENSMUSG00000026925	Inpp5e	0.0647366053460579	1
ENSMUSG00000026924	Sec16a	-0.0976015779883249	0.90351195292893
ENSMUSG00000086714	0610009E02Rik	0.558339888476329	0.86553352223994
ENSMUSG00000026923	Notch1	0.454673350211217	0.230925198633543
ENSMUSG00000026921	Egfl7	-0.0407127517765293	1
ENSMUSG00000026922	Agpat2	-0.624402837396782	0.00509165017461309
ENSMUSG00000036186	Fam69b	-0.916460407180702	0.813946055317516
ENSMUSG00000077192	Snora17	0.274889946194867	1
ENSMUSG00000036160	Surf6	0.295282910340959	0.387259231250062
ENSMUSG00000015776	Med22	-0.325015767239148	0.281257616657091
ENSMUSG00000062647	Rpl7a	0.247313065703556	0.404157786755518
ENSMUSG00000065258	Gm23969	-0.390921952680454	1
ENSMUSG00000015790	Surf1	-0.291506994086557	0.302600420501193
ENSMUSG00000014873	Surf2	-0.396753229304661	0.174781668316623
ENSMUSG00000014867	Surf4	-0.288338309180416	0.269024729090045
ENSMUSG00000049897	Stkld1	-0.880117876224943	0.334444831657432
ENSMUSG00000052406	Rexo4	0.0544664388762379	1
ENSMUSG00000014852	Adamts13	-0.470727476884565	0.458023117240588
ENSMUSG00000015488	Cacfd1	-0.09998696563274	0.874044646138498
ENSMUSG00000036067	Slc2a6	0.0382107622052224	1
ENSMUSG00000036040	Adamtsl2	-0.02516676896754	1
ENSMUSG00000009216	Fam163b	-3.60325497197089	0.439492740727764
ENSMUSG00000009614	Sardh	-0.871229727007933	0.000109107646656786
ENSMUSG00000091192	Sardhos	-2.36552193046632	0.190920289591266
ENSMUSG00000009621	Vav2	0.01046529954018	1
ENSMUSG00000086669	AA645442	-4.14809109253505	0.188585788065386
ENSMUSG00000109946	Brd3os	1.01546435829571	0.173794027611813
ENSMUSG00000026918	Brd3	-0.334410172145321	0.149271211222071
ENSMUSG00000026917	Wdr5	0.16838303534875	0.632880070026704
ENSMUSG00000080538	Gm25541	0.701615209567962	1
ENSMUSG00000085929	Gm13421	-0.42922900536966	0.732766124827009
ENSMUSG00000015846	Rxra	-0.299052589881548	0.420123742653903
ENSMUSG00000085766	2810430I11Rik	-1.77420989491521	0.783506550021146
ENSMUSG00000026837	Col5a1	0.628546076731819	0.199540896598841
ENSMUSG00000086560	Gm13372	-0.122309290586818	1
ENSMUSG00000026835	Fcnb	-2.53897144002777	0.0180828323979972
ENSMUSG00000026833	Olfm1	-0.26666480527511	0.804869587909985
ENSMUSG00000087196	Gm13373	-2.72898188751995	0.868814214112569
ENSMUSG00000035829	Ppp1r26	0.845378675587002	0.722187817923621
ENSMUSG00000026831	1700007K13Rik	-0.617685383144672	1
ENSMUSG00000035772	Mrps2	-0.104627622379155	0.86553352223994
ENSMUSG00000082895	Rpsa-ps9	0.420047146715386	1
ENSMUSG00000026829	Gbgt1	-0.269390405100531	0.998241672746521
ENSMUSG00000063611	Gm10134	-0.688287220304499	1
ENSMUSG00000026821	Ralgds	-0.115252580031938	0.975696261811735
ENSMUSG00000087667	Gm13381	0	1
ENSMUSG00000026816	Gtf3c5	0.0336699703434899	1
ENSMUSG00000026815	Gfi1b	1.56499972085029	0.78857421797015
ENSMUSG00000026812	Tsc1	-0.728726513824024	0.00236875725833248
ENSMUSG00000026809	Spaca9	3.76725902076466	0.379674399883683
ENSMUSG00000026807	Ak8	-1.00048848060239	1
ENSMUSG00000035666	Gtf3c4	0.180538168622977	0.636992657502778
ENSMUSG00000026806	Ddx31	0.430265742398567	0.235864977473345
ENSMUSG00000026805	Barhl1	-0.490278981254163	0.979140088401052
ENSMUSG00000079502	Cfap77	0.243549413900128	1
ENSMUSG00000083773	Gm13394	-0.269399188282433	0.397090386689155
ENSMUSG00000026803	Ttf1	-0.0223507147083942	1
ENSMUSG00000043535	Setx	0.409906107308331	0.104380706515712
ENSMUSG00000035513	Ntng2	0.238392894364116	0.86553352223994
ENSMUSG00000079499	6530402F18Rik	-0.0482319653505819	1
ENSMUSG00000026799	Med27	0.29034926012107	0.618126348891431
ENSMUSG00000039844	Rapgef1	0.127894530199203	0.837059730038538
ENSMUSG00000079497	Gm13420	-1.32137921192888	0.235661243892457
ENSMUSG00000075425	Gm13547	-1.913399061239	1
ENSMUSG00000039826	Trub2	0.11447477211207	0.907485160457866
ENSMUSG00000026798	Coq4	-0.184481514998463	0.750523428356581
ENSMUSG00000059316	Slc27a4	-0.298151993164182	0.329142874813311
ENSMUSG00000069020	Urm1	0.136428216806494	0.84835627392976
ENSMUSG00000039787	Cercam	0.435296765977529	0.688731802299606
ENSMUSG00000026790	Odf2	0.0906297273937667	0.947897044644373
ENSMUSG00000019715	Gle1	-0.355726118051248	0.196811577661133
ENSMUSG00000057738	Sptan1	0.195956088331067	0.578235105033563
ENSMUSG00000039715	Wdr34	0.371182496964946	0.297022558101527
ENSMUSG00000054766	Set	0.423881638772679	0.057066918036154
ENSMUSG00000026785	Pkn3	-0.129626096462015	0.983949785389897
ENSMUSG00000015335	Zdhhc12	-0.178858216321806	0.671456215078991
ENSMUSG00000039686	Zer1	-0.300588952718036	0.455424937237951
ENSMUSG00000039678	Tbc1d13	-0.182875607554467	0.653732441600774
ENSMUSG00000085401	Slc39a1-ps	1.18641464800965	0.976974044176186
ENSMUSG00000015337	Endog	-0.0454214879421567	1
ENSMUSG00000039660	Spout1	-0.239168458718544	0.529978211042686
ENSMUSG00000039648	Kyat1	-0.772091312984965	0.00371490321782807
ENSMUSG00000100747	1700084E18Rik	-0.668795215003441	0.540886146911486
ENSMUSG00000007476	Lrrc8a	-0.473486821083995	0.273924993412123
ENSMUSG00000099041	Gm28035	-1.12742271519106	0.0214798712708452
ENSMUSG00000079484	Phyhd1	-0.789948031920354	0.0107503453784386
ENSMUSG00000075419	Dolk	-0.313683526696899	0.406351146164249
ENSMUSG00000052533	Nup188	-0.00774155512064867	1
ENSMUSG00000026860	Sh3glb2	0.0581373253052044	0.981185215854835
ENSMUSG00000026858	Miga2	-0.671477203779761	0.00489366177213856
ENSMUSG00000026856	Dolpp1	-0.38678227957415	0.120838426620154
ENSMUSG00000026853	Crat	-0.509527916891459	0.0319426868801908
ENSMUSG00000087435	Gm16323	-0.603225872802507	1
ENSMUSG00000039515	Ptpa	0.0873370944112946	0.932700742770882
ENSMUSG00000089762	Ier5l	1.37834874014052	0.00245363330541201
ENSMUSG00000047363	Cstad	-0.119514928782857	1
ENSMUSG00000087268	Gm14486	-0.0954293776747814	1
ENSMUSG00000075416	Gm14488	-1.39719292875068	0.947897044644373
ENSMUSG00000044320	1700001O22Rik	-0.0872067575982534	1
ENSMUSG00000026857	Ntmt1	0.155592112945817	0.863686672987259
ENSMUSG00000039483	Asb6	-0.0736976997026919	0.983443640767898
ENSMUSG00000039476	Prrx2	2.2601865431421	0.209025135695097
ENSMUSG00000050737	Ptges	0.777110618581201	0.190576523044478
ENSMUSG00000026848	Tor1b	-0.222858740710419	0.591439622242341
ENSMUSG00000026849	Tor1a	-0.228091874821893	0.544380148666373
ENSMUSG00000026851	BC005624	-0.380208478986732	0.103234360743572
ENSMUSG00000026854	Usp20	-0.171409478345057	0.76308596906104
ENSMUSG00000075415	Fnbp1	-0.165065175947453	0.653732441600774
ENSMUSG00000087269	D330023K18Rik	-0.090920928788906	1
ENSMUSG00000000194	Gpr107	-0.231415542244958	0.466333804902638
ENSMUSG00000087430	Gm13405	-1.77474321480233	0.785622181239413
ENSMUSG00000062661	Ncs1	0.4409595429018	0.947897044644373
ENSMUSG00000055632	Hmcn2	-0.430430460620137	0.455714188974953
ENSMUSG00000076441	Ass1	-0.908425514920011	0.000116945863140103
ENSMUSG00000026843	Fubp3	0.115564038319538	0.86553352223994
ENSMUSG00000039356	Exosc2	0.0786161664399632	0.992020972089214
ENSMUSG00000087549	Gm13427	-0.295618759515463	1
ENSMUSG00000026842	Abl1	-0.229830234989257	0.573072933716672
ENSMUSG00000043102	Qrfp	-0.284887961035956	0.947897044644373
ENSMUSG00000026840	Lamc3	1.31707884123601	0.0185529809077694
ENSMUSG00000001864	Aif1l	0.00034313906513311	1
ENSMUSG00000001855	Nup214	-0.0602504322988914	1
ENSMUSG00000050592	Fam78a	-0.51085814179396	0.504679678549391
ENSMUSG00000051373	Plpp7	-1.2661074725056	0.0793476773149082
ENSMUSG00000039262	Prrc2b	0.270952421637261	0.314991215807892
ENSMUSG00000086216	Gm13610	-0.0918725320495954	1
ENSMUSG00000039254	Pomt1	-0.183304139659882	0.749924042591567
ENSMUSG00000002550	Uck1	-0.180005633080409	0.734716512546345
ENSMUSG00000044627	Swi5	0.0385503861222243	1
ENSMUSG00000002546	Golga2	-0.213336832216875	0.49336820209391
ENSMUSG00000026825	Dnm1	0.119976513102533	1
ENSMUSG00000039205	Ciz1	-0.0748025266876115	0.964259076506763
ENSMUSG00000039195	1110008P14Rik	0.302124123572202	0.407071458918042
ENSMUSG00000026822	Lcn2	-0.785961408182346	0.45307802543279
ENSMUSG00000026820	Ptges2	-0.232930335239757	0.440138768107272
ENSMUSG00000083004	Gm13413	-0.861845563194101	1
ENSMUSG00000026819	Slc25a25	-0.810861656127331	0.225899603416708
ENSMUSG00000039164	Naif1	-0.650546771160103	0.106761813228472
ENSMUSG00000103175	Gm37169	-1.29165657849913	0.857017373424807
ENSMUSG00000085017	Gm13412	-1.00667587811706	1
ENSMUSG00000039157	Fam102a	-0.329229605367953	0.408288704210903
ENSMUSG00000026810	Dpm2	-0.08622838301924	0.947897044644373
ENSMUSG00000079442	St6galnac4	0.312686982283346	0.653732441600774
ENSMUSG00000026811	St6galnac6	-0.976551562270757	1.67351725012548e-06
ENSMUSG00000026817	Ak1	0.101416702462478	1
ENSMUSG00000026814	Eng	0.139558697277422	0.947897044644373
ENSMUSG00000009566	Fpgs	-0.459530758971199	0.0452074448749238
ENSMUSG00000009555	Cdk9	-0.0562044506802624	0.994469500768451
ENSMUSG00000059013	Sh2d3c	-0.44331345624205	0.178833191234349
ENSMUSG00000009551	6330409D20Rik	1.51821598147823	0.576515226907624
ENSMUSG00000039021	Ttc16	0.669553636773046	0.86553352223994
ENSMUSG00000009563	Tor2a	0.209285873681489	0.643828697087148
ENSMUSG00000053746	Ptrh1	0.298640118268696	0.799611653119213
ENSMUSG00000038987	Cfap157	-0.490577470029371	0.861729811728719
ENSMUSG00000026797	Stxbp1	0.319403526211793	0.671920863410206
ENSMUSG00000085397	Gm13524	2.60930139061498	0.86553352223994
ENSMUSG00000026796	Fam129b	-0.787512599239646	0.100545311847349
ENSMUSG00000026792	Lrsam1	-0.706715656106291	0.00585189479396319
ENSMUSG00000038900	Rpl12	0.807469422961248	0.00934565956512401
ENSMUSG00000026791	Slc2a8	-0.625376896929495	0.0345342020060376
ENSMUSG00000038860	Garnl3	0.0515900686276129	1
ENSMUSG00000038831	Ralgps1	-0.826374498478795	0.0024349435501938
ENSMUSG00000085087	Gm13528	-0.869150755234039	0.894038126677831
ENSMUSG00000004105	Angptl2	0.390658477197634	0.485736337125519
ENSMUSG00000068966	Zbtb34	-0.226226208877416	0.667631928032756
ENSMUSG00000085742	Gm13536	0.686155510151805	1
ENSMUSG00000026788	Zbtb43	-0.321425908301909	0.304939705613288
ENSMUSG00000038740	Mvb12b	0.329848480674024	0.6327464203896
ENSMUSG00000086904	Gm13404	-3.21917399867256	0.653732441600774
ENSMUSG00000087461	C230014O12Rik	-2.71653608464442	0.86553352223994
ENSMUSG00000038718	Pbx3	1.41239187899635	8.65228958791409e-06
ENSMUSG00000038696	Mapkap1	0.560822879781467	0.00244029730520466
ENSMUSG00000081992	Gm13408	2.61529402675689	0.87019005886558
ENSMUSG00000026867	Gapvd1	0.0422923258128571	1
ENSMUSG00000026864	Hspa5	0.736174707114907	0.0125421015140832
ENSMUSG00000070953	Rabepk	0.0278228211568024	1
ENSMUSG00000035949	Fbxw2	0.129250602975451	0.794844642010859
ENSMUSG00000107167	Gm34653	0.184922482866692	1
ENSMUSG00000026869	Psmd5	0.262429972408923	0.308725834343078
ENSMUSG00000026870	Cutal	-0.488895767437559	0.0250258109998597
ENSMUSG00000026873	Phf19	-0.368596511353695	0.543409630946784
ENSMUSG00000026875	Traf1	-0.380367589276363	0.705107748520863
ENSMUSG00000026874	Hc	-0.0691728945222378	0.992950127274911
ENSMUSG00000085599	Gm13449	0.505736499967891	0.950635397464707
ENSMUSG00000035875	AI182371	-0.612203594397464	0.00248611011880609
ENSMUSG00000057110	Cntrl	-0.2986930713664	0.355395601547552
ENSMUSG00000026878	Rab14	-0.198552336620375	0.533553036048746
ENSMUSG00000026879	Gsn	0.232916658756352	0.660228568215349
ENSMUSG00000026880	Stom	-0.671610803660898	0.00333851826912336
ENSMUSG00000075391	Gm13443	-0.399420981413532	0.111627272853443
ENSMUSG00000035778	Ggta1	0.384296889450639	0.653732441600774
ENSMUSG00000026883	Dab2ip	-0.463521872691967	0.2072955667509
ENSMUSG00000026885	Ttll11	-0.18647290504185	0.974011851219594
ENSMUSG00000026895	Ndufa8	0.0172939406722446	1
ENSMUSG00000026894	Morn5	-0.0936490500801741	1
ENSMUSG00000026890	Lhx6	0.471100523348471	0.374004738471996
ENSMUSG00000026889	Rbm18	0.178225207130375	0.653732441600774
ENSMUSG00000026887	Mrrf	-0.193850215560014	0.653732441600774
ENSMUSG00000085141	Gm13429	0	1
ENSMUSG00000087187	Gm13431	-1.37281070659777	0.0877369310977143
ENSMUSG00000047250	Ptgs1	-0.799579313382313	0.0264711014396545
ENSMUSG00000106933	Gm43621	-1.34803712083473	0.653732441600774
ENSMUSG00000083716	Gm13436	0.0504871689130846	1
ENSMUSG00000009030	Pdcl	0.230424653224495	0.544380148666373
ENSMUSG00000075376	Rc3h2	0.464540651105547	0.0368359511143858
ENSMUSG00000066798	Zbtb6	-0.0672608213780295	1
ENSMUSG00000050714	Zbtb26	-0.0125592976497928	1
ENSMUSG00000035437	Rabgap1	0.0555851909783153	0.997539487465278
ENSMUSG00000026915	Strbp	0.727211830802757	0.000116929159530778
ENSMUSG00000107491	Gm17893	1.0127685066268	0.847483724349002
ENSMUSG00000053164	Gpr21	-0.107314536291856	1
ENSMUSG00000035403	Crb2	0.712712269112906	0.816268478455831
ENSMUSG00000035392	Dennd1a	-0.021434619730741	1
ENSMUSG00000107529	Gm44291	-0.758544422693648	0.916516022534364
ENSMUSG00000000247	Lhx2	0.358413177547548	0.739368658604522
ENSMUSG00000098383	Gm27197	0.690965212634441	1
ENSMUSG00000084124	Gm13588	0.500629486770931	0.613013724113247
ENSMUSG00000107883	Gm44062	-1.40082536536246	0.947897044644373
ENSMUSG00000026749	Nek6	0.302047153686327	0.328482132757724
ENSMUSG00000108210	Gm35808	3.11013987658667	0.653732441600774
ENSMUSG00000026750	Psmb7	-0.125469178329226	0.790197320378314
ENSMUSG00000082931	Gm13586	-0.11408105238224	1
ENSMUSG00000063972	Nr6a1	-0.148103517237999	0.86553352223994
ENSMUSG00000108124	Gm44146	1.57145538916769	0.823968964631536
ENSMUSG00000085201	Nr6a1os	0.698769843316259	1
ENSMUSG00000107884	Gm44144	0.686155510151805	1
ENSMUSG00000107468	5730507A11Rik	-0.224595560050563	1
ENSMUSG00000046618	Olfml2a	3.17514367527161	0.0255769035658924
ENSMUSG00000085755	Gm13496	-0.554759434861759	0.933942241608791
ENSMUSG00000035295	Wdr38	0.388407175642839	0.967270518186156
ENSMUSG00000062997	Rpl35	0.308051751501137	0.515436521837084
ENSMUSG00000026755	Arpc5l	0.603244822502811	0.00685548404841483
ENSMUSG00000026754	Golga1	0.501925716487499	0.0595601249676369
ENSMUSG00000035236	Scai	0.340638848051744	0.525677948161908
ENSMUSG00000107955	Gm44027	0	1
ENSMUSG00000026753	Ppp6c	0.112573553656615	0.836043676898031
ENSMUSG00000083240	Gm13453	1.08720269325446	0.874044646138498
ENSMUSG00000082536	Gm13456	0.216262870282018	0.819664925749896
ENSMUSG00000083260	Gm13460	1.19358109557331	0.947897044644373
ENSMUSG00000081999	Gm13461	-0.613689285858614	0.947897044644373
ENSMUSG00000080994	Gm13464	0.268295201221673	1
ENSMUSG00000026866	Kynu	-0.349583220538368	0.297817203848546
ENSMUSG00000049744	Arhgap15	-0.54412287577597	0.41797858665875
ENSMUSG00000036890	Gtdc1	0.148521720765764	0.86553352223994
ENSMUSG00000026872	Zeb2	0.0741883822572484	1
ENSMUSG00000052248	Zeb2os	0.323229016613337	0.893927881789961
ENSMUSG00000098320	Vis1	0.680442629959818	1
ENSMUSG00000083807	Gm13466	-0.109215488034474	1
ENSMUSG00000086644	Gm13470	-0.780307325519743	1
ENSMUSG00000086353	Gm13481	-1.39716223099739	0.947897044644373
ENSMUSG00000083866	Gm13472	2.61501427080696	0.86553352223994
ENSMUSG00000052155	Acvr2a	0.441512346075094	0.097413224963513
ENSMUSG00000026761	Orc4	0.322602030115658	0.313846616890926
ENSMUSG00000036792	Mbd5	0.203980564248341	0.835827514836549
ENSMUSG00000081272	Gm13509	0.0441062197107949	1
ENSMUSG00000069495	Epc2	0.0862355424919335	0.947897044644373
ENSMUSG00000026764	Kif5c	0.0175819596164197	1
ENSMUSG00000026765	Lypd6b	-1.40604153305923	0.947897044644373
ENSMUSG00000050447	Lypd6	0.351964761266045	0.979681327374106
ENSMUSG00000026766	Mmadhc	-0.117430126337891	0.86553352223994
ENSMUSG00000085862	Gm13483	-0.274078376877489	1
ENSMUSG00000115545	BX649293.1	0.450087059832763	0.926847930080685
ENSMUSG00000082483	Gm13486	-1.2899529616048	0.84835627392976
ENSMUSG00000083270	Gm13498	-1.35628572785218	0.806564981389805
ENSMUSG00000017144	Rnd3	-0.184910376569059	0.742919069058937
ENSMUSG00000081173	Gm13500	-2.74352024912714	0.87527594323472
ENSMUSG00000087701	Gm13493	1.01205161147483	0.742926208268489
ENSMUSG00000036249	Rbm43	-0.378098200438672	0.377587875366188
ENSMUSG00000026946	Nmi	-0.439892743252325	0.0302659104073913
ENSMUSG00000053475	Tnfaip6	1.26080158499921	0.621588053690681
ENSMUSG00000036202	Rif1	0.921709546941755	0.000323041383796065
ENSMUSG00000026950	Neb	-0.893681054389238	0.190793794520348
ENSMUSG00000086447	Gm13522	-0.369329918302481	0.825514337109121
ENSMUSG00000036093	Arl5a	-0.0921286373514329	0.915343177191754
ENSMUSG00000085315	A430018G15Rik	-1.07814414128557	0.274477578218515
ENSMUSG00000017412	Cacnb4	-0.645692466598044	0.602603856372496
ENSMUSG00000025201	Bloc1s2-ps	-0.649162865555288	0.653732441600774
ENSMUSG00000055371	Stam2	0.199512660431617	0.653732441600774
ENSMUSG00000036053	Fmnl2	0.1290621579601	0.941114832152754
ENSMUSG00000097857	Gm26603	1.20761139206097	0.947897044644373
ENSMUSG00000061136	Prpf40a	0.163320788818398	0.654189820454607
ENSMUSG00000026960	Arl6ip6	0.232486646745756	0.522240371264831
ENSMUSG00000082472	Gm13501	0.565540218094656	1
ENSMUSG00000082301	Gm14032	-1.92885876065516	1
ENSMUSG00000082578	Gm13527	-0.475332991652564	1
ENSMUSG00000026826	Nr4a2	-0.0317840623869811	1
ENSMUSG00000054181	A930012O16Rik	0.256540575994003	0.97744524403803
ENSMUSG00000026827	Gpd2	0.477902351944281	0.056908130893554
[truncated: 21,030 more rows]

## Sheet: si2 6d
all.results		lnc2.Cnt.FC	lnc2.Cnt.padj
ENSMUSG00000102343	Gm37381	0.5723547021369	1
ENSMUSG00000025902	Sox17	0.12706253123701	1
ENSMUSG00000102269	Gm7357	0.0215488295660426	1
ENSMUSG00000098104	Gm6085	0.0910371296081534	1
ENSMUSG00000103922	Gm6123	0.991388193994842	0.685575452022307
ENSMUSG00000033845	Mrpl15	0.0450345096405867	1
ENSMUSG00000102275	Gm37144	0.148124790728125	1
ENSMUSG00000025903	Lypla1	-0.131617689131903	0.958949363011803
ENSMUSG00000033813	Tcea1	0.603275725265822	0.0718524643520312
ENSMUSG00000103280	Gm37277	-0.441821294978911	1
ENSMUSG00000002459	Rgs20	-3.13459139125614	0.835114427048755
ENSMUSG00000033793	Atp6v1h	7.83818876240646e-05	1
ENSMUSG00000025907	Rb1cc1	0.0193468723354198	1
ENSMUSG00000090031	4732440D04Rik	0.521768959597082	0.803424087427541
ENSMUSG00000102135	Gm37108	1.71801441571447	0.812340299639916
ENSMUSG00000051285	Pcmtd1	-0.176306647156414	0.80082906413894
ENSMUSG00000098201	Gm26983	2.69289407605227	0.965249068632407
ENSMUSG00000103509	Gm38372	-1.9075098745894	0.0657758500193411
ENSMUSG00000048538	Gm9826	-0.725682046326071	0.958085825465415
ENSMUSG00000097797	Gm26901	0.941676523802275	0.835114427048755
ENSMUSG00000086235	Gm16284	-3.80751223368439	0.53373814355763
ENSMUSG00000103933	Gm36964	0.255202623608666	1
ENSMUSG00000061024	Rrs1	0.328045914968687	0.612339916015583
ENSMUSG00000025911	Adhfe1	-0.409055810204367	0.411462841426378
ENSMUSG00000079671	2610203C22Rik	0.115319530275732	1
ENSMUSG00000081441	Gm6161	0.416214235695376	1
ENSMUSG00000067879	3110035E14Rik	2.28442780330554	0.678584319299725
ENSMUSG00000025912	Mybl1	0.099819423177396	1
ENSMUSG00000045210	Vcpip1	-0.129784560958785	0.960082683984386
ENSMUSG00000097893	1700034P13Rik	-0.914890852993501	0.0910956512448333
ENSMUSG00000025915	Sgk3	0.129967888054346	0.954602669606382
ENSMUSG00000046334	Gm6195	1.69526727713413	0.96165341933153
ENSMUSG00000046101	Mcmdc2	-1.77599796331281	0.000267714239719653
ENSMUSG00000098234	Snhg6	0.276843242332377	0.763413075709062
ENSMUSG00000093178	Snord87	-0.040354484357995	1
ENSMUSG00000099032	Tcf24	-0.111813056760923	1
ENSMUSG00000104025	E330040D14Rik	-0.875085202780998	0.897990398732487
ENSMUSG00000025916	Ppp1r42	-0.791318506604946	0.297133015389758
ENSMUSG00000025917	Cops5	-0.149912353481838	0.860634867125838
ENSMUSG00000056763	Cspp1	0.300102643166476	0.478696847187499
ENSMUSG00000067851	Arfgef1	0.530658063567813	0.0186456734872094
ENSMUSG00000102556	Gm37569	0	1
ENSMUSG00000100648	Gm28659	1.73826358078214	0.958306569727969
ENSMUSG00000048960	Prex2	0.378453144852031	0.776373095633898
ENSMUSG00000101827	Gm28686	0.0734756367192221	1
ENSMUSG00000101610	Gm7560	1.91330173943116	1
ENSMUSG00000097628	Gm2383	-1.05248071976257	0.917541775828326
ENSMUSG00000016918	Sulf1	-0.37822211820428	0.927608606113779
ENSMUSG00000042414	Prdm14	-0.858151912053198	0.993145364343082
ENSMUSG00000005886	Ncoa2	0.0957427410638156	0.970436569976879
ENSMUSG00000103506	Gm38376	-2.62391474305516	0.965249068632407
ENSMUSG00000103085	Gm38120	-0.513110735617295	0.985944040641022
ENSMUSG00000102664	Gm38380	-2.04399847985972	0.631054836435272
ENSMUSG00000101476	Gm29570	2.02840321688744	0.814611581119763
ENSMUSG00000101171	Gm7593	2.04427296704638	0.835114427048755
ENSMUSG00000025935	Tram1	0.0180350454819845	1
ENSMUSG00000025937	Lactb2	0.41575276050499	0.273760004434581
ENSMUSG00000102982	Gm38319	0.0812930840225196	1
ENSMUSG00000067813	Xkr9	-0.327994917788157	0.639173368734993
ENSMUSG00000097711	Gm5523	-0.479771279307086	1
ENSMUSG00000054493	Gm9947	-0.650345240341414	0.93500303361973
ENSMUSG00000025930	Msc	-0.222609648425539	1
ENSMUSG00000103492	Gm37412	-0.815567187883015	1
ENSMUSG00000082193	Rpl5-ps1	3.58509608713472	0.672237794643932
ENSMUSG00000073737	Gm10566	-0.400608513974405	1
ENSMUSG00000092083	Kcnb2	-0.850395164848349	0.986211808964557
ENSMUSG00000104149	Gm37138	-0.203041392146683	1
ENSMUSG00000025925	Terf1	-0.365153886552532	0.400579184937065
ENSMUSG00000104379	Gm37509	0.0636680712254564	1
ENSMUSG00000032719	Sbspon	0.846595432520372	1
ENSMUSG00000043716	Rpl7	0.362073033934679	0.292744096518015
ENSMUSG00000025921	Rdh10	-0.0732395195384199	1
ENSMUSG00000100868	Gm28095	0.739122805433567	1
ENSMUSG00000025920	Stau2	-0.0849773719964209	1
ENSMUSG00000025939	Ube2w	0.131524237603937	0.941896831351629
ENSMUSG00000102457	Gm38342	-1.84792502935763	1
ENSMUSG00000079658	Eloc	0.0428391326617777	1
ENSMUSG00000025940	Tmem70	0.37958084995842	0.158254269804961
ENSMUSG00000025779	Ly96	-0.644359695928508	0.27494889682443
ENSMUSG00000091020	Gm5828	0.332262009283738	1
ENSMUSG00000042686	Jph1	0.158165751337263	1
ENSMUSG00000101589	Rbm6-ps1	0.618603095371127	1
ENSMUSG00000102048	Gm6075	-2.63858727123072	0.965249068632407
ENSMUSG00000067780	Pi15	-1.05757269517567	0.626849172523505
ENSMUSG00000100720	Gm10075	-0.710613003624	1
ENSMUSG00000043760	Pkhd1	-0.253135512250806	0.821450593860074
ENSMUSG00000041859	Mcm3	-0.010871084745699	1
ENSMUSG00000097934	6720483E21Rik	0.0676492946117237	1
ENSMUSG00000025931	Paqr8	-0.0417843170560018	1
ENSMUSG00000041809	Efhc1	-0.634944147339977	0.814156686947963
ENSMUSG00000041779	Tram2	-0.24277344416	0.725620031962482
ENSMUSG00000100819	Gm2693	-4.27029629252508	0.357070625482922
ENSMUSG00000025933	Tmem14a	0.0162340364062637	1
ENSMUSG00000025934	Gsta3	0.019993169059875	1
ENSMUSG00000099343	Gm28836	-0.450659625394955	0.929450642234567
ENSMUSG00000025936	Gm4956	1.0314707558346	0.965249068632407
ENSMUSG00000028033	Kcnq5	0.143728447104809	1
ENSMUSG00000104138	Gm36949	0	1
ENSMUSG00000082935	Gm7658	0.21279136523082	0.965249068632407
ENSMUSG00000041670	Rims1	-0.726994170647633	1
ENSMUSG00000102766	Gm6420	1.36136762078816	1
ENSMUSG00000097970	Gm27028	0.537070191773795	0.835114427048755
ENSMUSG00000100775	Gm29107	-1.09278157080409	0.520215086811578
ENSMUSG00000026158	Ogfrl1	-0.274624191899521	0.804818344439006
ENSMUSG00000097920	Gm7784	0.0715254083664853	1
ENSMUSG00000026156	B3gat2	0.498252359314421	0.869947269315144
ENSMUSG00000026155	Smap1	0.198658904442415	0.930151344660698
ENSMUSG00000026154	Sdhaf4	0.080335598424465	1
ENSMUSG00000026153	Fam135a	0.334172373790964	0.602620635559377
ENSMUSG00000026141	Col19a1	-0.746111915858289	1
ENSMUSG00000067736	Gm10222	-1.84792502935763	1
ENSMUSG00000101939	Gm28438	-0.331500521546338	0.884330290272565
ENSMUSG00000101111	Gm28437	0.0247073306226604	1
ENSMUSG00000100862	Gm10925	-0.635661307996041	0.965249068632407
ENSMUSG00000102070	Gm28661	0.517236604757815	1
ENSMUSG00000101249	Gm29216	0.316711058090864	1
ENSMUSG00000073725	Lmbrd1	0.0212995260019089	1
ENSMUSG00000101514	Gm5524	-0.895683318327196	0.00395083477481221
ENSMUSG00000086240	Gm7846	-0.654227435221419	1
ENSMUSG00000081557	Gm5697	-0.712321642472068	1
ENSMUSG00000099492	Gm5525	-1.12076792296882	0.965249068632407
ENSMUSG00000100261	Gm6473	-1.60382566276976	0.940856767503893
ENSMUSG00000048874	Phf3	0.242502338424088	0.691660486035116
ENSMUSG00000103783	Gm37522	0.0697758233037271	1
ENSMUSG00000104315	Gm37906	-1.42511948634974	0.490970974988176
ENSMUSG00000026064	Ptp4a1	-0.0369498328143961	1
ENSMUSG00000117310		0.194793417007821	1
ENSMUSG00000086727	4931428L18Rik	-0.785531872827826	0.53067065235256
ENSMUSG00000100237	Gm28644	-0.509310543967033	1
ENSMUSG00000100910	Gm29128	1.28412546793651	0.965249068632407
ENSMUSG00000050217	Lgsn	0.631125950511764	0.97550869164875
ENSMUSG00000070960	Gm19680	0.0723056244684993	1
ENSMUSG00000100481	Gm7114	-0.442888320894703	1
ENSMUSG00000026134	Prim2	-0.185611171911514	0.975244888062936
ENSMUSG00000101682	Gm29228	2.72738093925901	0.970436569976879
ENSMUSG00000103746	1700001G17Rik	0.610882790409423	0.99632178894249
ENSMUSG00000004768	Rab23	-0.396996080814355	0.748366525518729
ENSMUSG00000042215	Bag2	-0.00448038820759375	1
ENSMUSG00000042197	Zfp451	0.110196463149582	0.984751873088692
ENSMUSG00000081402	Gm15455	2.69289407605227	0.965249068632407
ENSMUSG00000042182	Bend6	1.73076187859463	0.965249068632407
ENSMUSG00000026131	Dst	0.250055609142638	0.671122990778738
ENSMUSG00000103364	Gm38157	0.384484111847263	1
ENSMUSG00000101462	Gm3052	0.151441446710363	1
ENSMUSG00000102336	Gm37233	0.0579662732213867	1
ENSMUSG00000042111	Ccdc115	0.420599353035704	0.465272421205777
ENSMUSG00000101711	Gm28306	3.20824535958496	0.835114427048755
ENSMUSG00000026127	Imp4	0.0741420051732179	1
ENSMUSG00000026126	Ptpn18	-0.162655036986591	1
ENSMUSG00000100280	Gm28417	-0.0815447813738812	1
ENSMUSG00000037509	Arhgef4	-0.529334113404223	0.965249068632407
ENSMUSG00000104002	Gm38336	-0.355931085881195	1
ENSMUSG00000037503	Fam168b	-0.0398571374300828	1
ENSMUSG00000026123	Plekhb2	-0.188973217570431	0.857050807286797
ENSMUSG00000103548	Gm37670	-1.84792502935763	1
ENSMUSG00000102531	1110002O04Rik	0	1
ENSMUSG00000045216	Hs6st1	0.490587832516482	0.41487223720184
ENSMUSG00000102202	Gm33280	-0.278035156407267	1
ENSMUSG00000037470	Uggt1	0.550922245533498	0.0327463887875571
ENSMUSG00000047180	Neurl3	-0.258766124267197	0.871676889851426
ENSMUSG00000037447	Arid5a	-0.380837713908463	0.823072111286483
ENSMUSG00000102762	4930403P22Rik	-3.14542634696587	0.835114427048755
ENSMUSG00000010453	Kansl3	-0.14771531202823	0.940654865283334
ENSMUSG00000037432	Fer1l5	-0.213688281765606	0.965249068632407
ENSMUSG00000001143	Lman2l	-0.254342426777558	0.671122990778738
ENSMUSG00000037408	Cnnm4	-0.261135900890341	0.845182300346974
ENSMUSG00000001138	Cnnm3	-0.0819160752090516	1
ENSMUSG00000067653	Ankrd23	-0.0978534378955425	1
ENSMUSG00000079610	Ankrd39	-0.211028063666369	0.965249068632407
ENSMUSG00000026121	Sema4c	0.342391215321832	0.809056477238823
ENSMUSG00000087589	D430040D24Rik	0.309292210944599	1
ENSMUSG00000046337	Fam178b	1.4722734010157	0.835196665901463
ENSMUSG00000061518	Cox5b	0.450317332576903	0.220582424645946
ENSMUSG00000037351	Actr1b	0.18774594674749	0.7861188078818
ENSMUSG00000102416	4933424G06Rik	-2.62391474305516	0.965249068632407
ENSMUSG00000026117	Zap70	-0.443173401585108	0.76566362865915
ENSMUSG00000026116	Tmem131	0.243864037004931	0.727338310870209
ENSMUSG00000103159	F830112A20Rik	0.21128496983717	1
ENSMUSG00000080054	Rpl12-ps1	0	1
ENSMUSG00000050122	Vwa3b	0.174142496222393	1
ENSMUSG00000026113	Inpp4a	-0.215277860100394	0.835114427048755
ENSMUSG00000026112	Coa5	0.248143868568742	0.596020045148088
ENSMUSG00000026111	Unc50	0.0292404092015161	1
ENSMUSG00000026110	Mgat4a	-0.0587063625173038	1
ENSMUSG00000026090	2010300C02Rik	0.193710300295654	1
ENSMUSG00000060771	Tsga10	-0.0884087433688342	1
ENSMUSG00000037216	Lipt1	-0.149875564382344	0.965249068632407
ENSMUSG00000026088	Mitd1	-0.180581260182551	0.924126073729276
ENSMUSG00000026087	Mrpl30	0.20609545980573	0.762604718106556
ENSMUSG00000058407	Txndc9	-0.0518531415260454	1
ENSMUSG00000026083	Eif5b	0.17228082048631	0.835114427048755
ENSMUSG00000026082	Rev1	0.186849883884392	0.964032318613846
ENSMUSG00000037138	Aff3	0.267530231188828	1
ENSMUSG00000085280	Gm16151	-1.60279812445144	0.930151344660698
ENSMUSG00000087131	Gm16152	-2.63858727123072	0.965249068632407
ENSMUSG00000048814	Lonrf2	-2.61388765252728	0.965249068632407
ENSMUSG00000026080	Chst10	-0.688226523903207	0.965249068632407
ENSMUSG00000102447	Gm6621	0.809954847470995	0.860999540272316
ENSMUSG00000026078	Pdcl3	0.166274522458849	0.915280141110896
ENSMUSG00000103046	Gm37309	-0.118485052852817	1
ENSMUSG00000026077	Npas2	-1.23794958626275	0.550067774324515
ENSMUSG00000073702	Rpl31	0.17042521869734	0.965249068632407
ENSMUSG00000003134	Tbc1d8	0.599812833105646	0.198629214814845
ENSMUSG00000003135	Cnot11	0.275198979994004	0.576522069632702
ENSMUSG00000085894	Gm15832	-0.126645284449164	1
ENSMUSG00000077704	Snord89	0.108244489205941	1
ENSMUSG00000048234	Rnf149	0.0190070510798492	1
ENSMUSG00000102471	Gm5100	0.62253137422891	0.965249068632407
ENSMUSG00000050967	Creg2	0.0595960686603782	1
ENSMUSG00000057173	Rfx8	-1.60279797990122	0.930151344660698
ENSMUSG00000026074	Map4k4	0.226529793372522	0.959282423082961
ENSMUSG00000026073	Il1r2	0.735318108549321	0.899990433458808
ENSMUSG00000026072	Il1r1	1.05847876193739	0.147167931381116
ENSMUSG00000103560	Gm38070	0.00418322681384631	1
ENSMUSG00000070942	Il1rl2	-0.185290074722683	1
ENSMUSG00000026069	Il1rl1	0.377541451613095	1
ENSMUSG00000026070	Il18r1	-0.54769445013869	0.823072111286483
ENSMUSG00000026068	Il18rap	-0.588113210276168	0.791328923662889
ENSMUSG00000103270	Gm37915	0.470049507918487	1
ENSMUSG00000041945	Mfsd9	0.229588501642857	1
ENSMUSG00000060679	Mrps9	-0.0772315972932892	1
ENSMUSG00000041907	Gpr45	2.69289407605227	0.965249068632407
ENSMUSG00000070939	Tgfbrap1	0.331014521608307	0.39105175566103
ENSMUSG00000041878	8430432A02Rik	-0.597460655823627	0.936009584841809
ENSMUSG00000010290	AI597479	-0.00986609099030077	1
ENSMUSG00000008136	Fhl2	0.31192896157278	0.965249068632407
ENSMUSG00000094497	Gm8210	0.224614391452688	0.965249068632407
ENSMUSG00000099694	Gm29610	1.91330173943116	1
ENSMUSG00000066877	Nck2	0.0675480491058474	1
ENSMUSG00000026051	1500015O10Rik	-4.25965335766507	0.254742477802735
ENSMUSG00000100480	Gm29156	0.733852956932572	1
ENSMUSG00000057363	Uxs1	0.498260146279345	0.149700547904378
ENSMUSG00000090243	Gm16103	0.461738699116456	0.37839151030816
ENSMUSG00000100701	Gm19587	0.974088352680116	1
ENSMUSG00000041763	Tpp2	0.0798452839958424	1
ENSMUSG00000047343	Mettl21c	-0.842863970280908	0.960155050422042
ENSMUSG00000091844	Gm8251	0.75602254909368	0.965249068632407
ENSMUSG00000026049	Tex30	-0.0460363404107264	1
ENSMUSG00000026047	Kdelc1	0.457071847405579	0.41487223720184
ENSMUSG00000041684	Bivm	-0.0976152131968321	1
ENSMUSG00000026048	Ercc5	-0.217605979225477	0.791358793784993
ENSMUSG00000101567	Txn-ps1	-1.57168826657246	0.907976076706402
ENSMUSG00000056870	Gulp1	0.638591453963126	0.885682888406781
ENSMUSG00000026043	Col3a1	-0.143436426838201	1
ENSMUSG00000026042	Col5a2	0.246016065410608	0.965249068632407
ENSMUSG00000025995	Wdr75	0.479295688966398	0.26163466004141
ENSMUSG00000084817	Gm5526	-0.723268922371299	1
ENSMUSG00000025993	Slc40a1	-0.117869913507594	0.969732177829363
ENSMUSG00000041144	Dnah7b	-0.498791671270092	1
ENSMUSG00000101262	Gm8326	0.490865259797361	1
ENSMUSG00000101337	Dnah7c	0.527579355648681	1
ENSMUSG00000025986	Slc39a10	0.0216291478130323	1
ENSMUSG00000100213	Gm28151	-0.892159543308815	0.491227578879616
ENSMUSG00000100033	Gm8337	2.04021375389201	0.835114427048755
ENSMUSG00000096973	Gm5974	2.05420821513973	0.509664129538235
ENSMUSG00000097883	Gm8357	-3.1346488455403	0.835114427048755
ENSMUSG00000026109	Tmeff2	-0.726994170647633	1
ENSMUSG00000045954	Cavin2	0.258535259442778	0.835114427048755
ENSMUSG00000026107	Nabp1	0.337800044771058	0.584546319475967
ENSMUSG00000099413	Gm17767	-0.938276039577268	0.626270088438436
ENSMUSG00000101741	Gm28055	-0.589733338377547	1
ENSMUSG00000018417	Myo1b	0.323997240635585	0.431010880984527
ENSMUSG00000100313	Gm28323	0.577365551483645	1
ENSMUSG00000072324	Gm8420	-1.84792502935763	1
ENSMUSG00000062939	Stat4	-0.641098951233988	0.894897151184134
ENSMUSG00000078291	Gm3940	0.850109843418563	1
ENSMUSG00000109599	Gm31812	-0.780820143830883	0.56925108591837
ENSMUSG00000026104	Stat1	-0.23441098757874	0.835114427048755
ENSMUSG00000026103	Gls	0.19615161936458	0.950308712064377
ENSMUSG00000002881	Nab1	0.36962426187322	0.370741097016485
ENSMUSG00000097833	Gm5976	0.104826161045673	1
ENSMUSG00000101501	Rps27a-ps1	1.54915726059611	0.693703681769738
ENSMUSG00000100120	Gm553	0.0684984165217898	1
ENSMUSG00000043015	Nemp2	-0.121385707867468	1
ENSMUSG00000103630	Gm37242	0.0474595419843743	1
ENSMUSG00000041439	Mfsd6	0.16555987985409	0.949679179597673
ENSMUSG00000026102	Inpp1	-0.156077856315942	0.965249068632407
ENSMUSG00000041426	Hibch	0.0344181945974383	1
ENSMUSG00000089802	Gm16107	-3.14021837523127	0.835114427048755
ENSMUSG00000043629	1700019D03Rik	0.189836457780911	1
ENSMUSG00000026100	Mstn	-1.11328329960324	0.965249068632407
ENSMUSG00000060715	1700019A02Rik	-0.715181643097618	1
ENSMUSG00000026098	Pms1	-0.564360824528052	0.318764133617149
ENSMUSG00000100763	Gm28777	-1.22862527464818	1
ENSMUSG00000026097	Ormdl1	-0.272831255302137	0.67569152826301
ENSMUSG00000026096	Osgepl1	-0.283689941991315	0.605876132342447
ENSMUSG00000099913	Gm28551	0.570566054367587	1
ENSMUSG00000026095	Asnsd1	0.231731100297072	0.95859075211959
ENSMUSG00000026094	Stk17b	-0.350812427568627	0.704156153929657
ENSMUSG00000042807	Hecw2	0.161871334128484	1
ENSMUSG00000025983	Ccdc150	1.98989229674688	0.87121060128571
ENSMUSG00000041303	Gtf3c3	-0.0394917441594362	1
ENSMUSG00000073678	Pgap1	-0.233910841506259	0.821769936291725
ENSMUSG00000052331	Ankrd44	-0.243850011649849	0.871272359315668
ENSMUSG00000102642	A130048G24Rik	1.73526264859206	0.930151344660698
ENSMUSG00000025982	Sf3b1	-0.0631394803201259	1
ENSMUSG00000103030	E330011M16Rik	0.48063947021971	0.852767798032018
ENSMUSG00000025981	Coq10b	0.288101300796581	0.621998000459548
ENSMUSG00000101122	Gm17971	-0.223426422044363	1
ENSMUSG00000025980	Hspd1	0.402524746948183	0.208311030973168
ENSMUSG00000073676	Hspe1	0.300295274107351	0.70525985818545
ENSMUSG00000100736	Gm5147	-1.85272863275319	1
ENSMUSG00000025979	Mob4	-0.0217591886618269	1
ENSMUSG00000061863	Gm6822	0.876104594299889	1
ENSMUSG00000025978	Rftn2	-0.539093419062457	0.769857610559707
ENSMUSG00000097649	Gm10561	-0.297778225134791	1
ENSMUSG00000046994	Mars2	0.369643122472676	0.726779729972275
ENSMUSG00000025977	Boll	-0.716559371614705	1
ENSMUSG00000100215	Gm8292	0.858840084939538	0.965770944806072
ENSMUSG00000038349	Plcl1	-0.095706770439294	1
ENSMUSG00000102145	Gm38056	1.36176742762887	1
ENSMUSG00000038331	Satb2	-0.23733738558619	1
ENSMUSG00000087022	9130024F11Rik	0.0713576133261767	1
ENSMUSG00000097519	4930558J18Rik	-1.12416504491059	0.965249068632407
ENSMUSG00000038323	1700066M21Rik	-0.0268021627027779	1
ENSMUSG00000048495	Tyw5	-0.256437778052134	0.871676889851426
ENSMUSG00000025971	Maip1	-0.0974391060790981	1
ENSMUSG00000038305	Spats2l	-0.228041009597077	0.926095268827372
ENSMUSG00000054770	Kctd18	0.34409665549369	0.686989670356861
ENSMUSG00000026039	Sgol2a	-0.0868257746303133	1
ENSMUSG00000063558	Aox1	-0.424662190275055	0.336191790004678
ENSMUSG00000064294	Aox3	-0.557446420884408	0.181638272013465
ENSMUSG00000038242	Aox4	-1.83187886932223	1
ENSMUSG00000079554	Aox2	-1.06163839716466	0.965249068632407
ENSMUSG00000103839	Gm37607	-0.841250564623546	0.747411211288506
ENSMUSG00000051223	Bzw1	0.339145010037089	0.357070625482922
ENSMUSG00000026034	Clk1	-0.0343283589418773	1
ENSMUSG00000026035	Ppil3	-0.132966226236117	0.965249068632407
ENSMUSG00000026036	Nif3l1	0.187156738646954	0.860634867125838
ENSMUSG00000026037	Orc2	0.476245780222262	0.370411517313302
ENSMUSG00000094245	Gm23966	0.840865474429046	1
ENSMUSG00000085054	Gm15834	-0.316528329478625	1
ENSMUSG00000038174	Fam126b	0.256303761746271	0.69349550237038
ENSMUSG00000026032	Ndufb3	0.248280450938251	0.681733047926584
ENSMUSG00000047528	Als2cr12	-0.280630431466568	1
ENSMUSG00000102059	Gm20257	0.230080062977359	1
ENSMUSG00000026031	Cflar	0.174724724290633	0.806653132213752
ENSMUSG00000026029	Casp8	0.0628292303256267	1
ENSMUSG00000102719	Gm37760	-0.393861586911639	0.986742113922747
ENSMUSG00000026028	Trak2	-0.14840686575009	0.928369193620863
ENSMUSG00000026027	Stradb	0.251205672955768	0.630484474502098
ENSMUSG00000038079	Tmem237	-0.370284156502982	0.753711314524324
ENSMUSG00000097573	G730003C15Rik	-1.87234889764711	0.153861071352833
ENSMUSG00000079550	Mpp4	0.279506816492736	0.965249068632407
ENSMUSG00000101586	Gm29017	-0.652035657722574	0.550610057474203
ENSMUSG00000026024	Als2	-0.203724501448074	0.861330860746837
ENSMUSG00000026023	Cdk15	-0.306853435362755	1
ENSMUSG00000041075	Fzd7	-0.041270021946384	1
ENSMUSG00000097819	Gm26813	-0.293782052246069	1
ENSMUSG00000026021	Sumo1	-0.0129413531373608	1
ENSMUSG00000103821	D430013B06Rik	-1.05300413522959	0.904997448565802
ENSMUSG00000026020	Nop58	0.717828988754679	0.0505254963725271
ENSMUSG00000067336	Bmpr2	0.170703812339802	0.836379418881268
ENSMUSG00000041040	Fam117b	-0.139186529471047	0.96809272931757
ENSMUSG00000103696	Gm37531	1.04070337864918	0.910678444105675
ENSMUSG00000026018	Ica1l	-0.423354806484576	1
ENSMUSG00000026019	Wdr12	0.646071721627421	0.0212800060124839
ENSMUSG00000026017	Carf	-0.0775648939442494	1
ENSMUSG00000073664	Nbeal1	0.411641542666264	0.194886815259573
ENSMUSG00000049439	Cyp20a1	-0.305552660288598	0.738226876146992
ENSMUSG00000103822	6030460B20Rik	-3.1358297717448	0.835114427048755
ENSMUSG00000026782	Abi2	-0.0668233725740644	1
ENSMUSG00000026014	Raph1	0.170224434301954	0.865835361791757
ENSMUSG00000081562	Gm11575	0.0461800581431821	1
ENSMUSG00000084400	Gm11576	-2.62848338252877	0.965249068632407
ENSMUSG00000103215	Gm38388	-0.329951426479092	0.970436569976879
ENSMUSG00000101188	Eif4a-ps4	0.835877974072963	0.109040793166894
ENSMUSG00000026012	Cd28	-0.323988109786479	0.980543401495925
ENSMUSG00000083355	Gm11581	-0.178191474895054	1
ENSMUSG00000102549	Gm38137	-0.334936295676539	1
ENSMUSG00000026011	Ctla4	0.849524561960923	0.900326281993969
ENSMUSG00000081382	Rpl18-ps1	-0.0741562596617787	1
ENSMUSG00000026009	Icos	-0.467489438855699	0.929527600600333
ENSMUSG00000052062	Pard3b	0.814931153649809	0.16342797702764
ENSMUSG00000085400	Pard3bos3	-1.37036007937173	0.284690281320655
ENSMUSG00000084333	Gm11599	-1.20803851280836	1
ENSMUSG00000025969	Nrp2	0.13709054018904	1
ENSMUSG00000103032	Gm37121	-1.26960995951432	0.56182682114792
ENSMUSG00000100426	Gm4208	-0.699303848845559	1
ENSMUSG00000040865	Ino80d	0.158226006106373	0.930517074932778
ENSMUSG00000084799	Ino80dos	-0.649824231223274	0.763093749543633
ENSMUSG00000101599	Gm20342	-0.160620451934844	1
ENSMUSG00000025968	Ndufs1	0.40170516277705	0.17221867624444
ENSMUSG00000025967	Eef1b2	0.351426807167392	0.629742865806925
ENSMUSG00000064612	Gm26457	-2.62848338252877	0.965249068632407
ENSMUSG00000064602	Snora41	0.216547100079311	1
ENSMUSG00000081643	Gm11605	1.37465131729222	1
ENSMUSG00000025964	Adam23	0.345619499109175	0.835114427048755
ENSMUSG00000025962	Fastkd2	0.358042105601794	0.367915319845908
ENSMUSG00000025959	Klf7	-0.106418526660762	1
ENSMUSG00000025958	Creb1	0.177639231953314	0.857506069454373
ENSMUSG00000025956	Mettl21a	-0.0485332490787975	1
ENSMUSG00000101832	Gm28982	-3.5066683198851	0.67103057073512
ENSMUSG00000087213	2810408I11Rik	-0.0850158935873518	1
ENSMUSG00000070871	Ccnyl1	0.10582424991832	1
ENSMUSG00000045005	Fzd5	-0.156136511757979	0.96668632454005
ENSMUSG00000102140	Gm38058	0.855602912726531	1
ENSMUSG00000051344	Plekhm3	0.175583409776553	1
ENSMUSG00000084416	Rpl10a-ps1	0.645234995372675	0.828944082702262
ENSMUSG00000044816	D630023F18Rik	3.19604743940663	0.835114427048755
ENSMUSG00000025950	Idh1	-0.105185225129344	0.966570462076955
ENSMUSG00000025949	Pikfyve	0.513775678470747	0.101747548062294
ENSMUSG00000082774	Gm8805	0.818332562777242	1
ENSMUSG00000015222	Map2	0.974372862938314	0.301108251572462
ENSMUSG00000026005	Rpe	0.0693392050210553	1
ENSMUSG00000026004	Kansl1l	-0.510128467367046	0.402270080803327
ENSMUSG00000102559	Gm37570	-0.284332044054422	1
ENSMUSG00000102374	Gm38387	1.19299652105642	0.591507372164492
ENSMUSG00000102776	Gm38162	0.668212249500939	1
ENSMUSG00000082057	Gm15789	-1.10626284475347	0.965249068632407
ENSMUSG00000103706	6820402A03Rik	-0.452779171663922	1
ENSMUSG00000103756	Gm37285	0.667943632067742	1
ENSMUSG00000103382	Gm37755	-1.23846048303453	1
ENSMUSG00000103553	Gm38218	-0.180786727825374	1
ENSMUSG00000026003	Acadl	-0.105876846734078	0.975445714450948
ENSMUSG00000061816	Myl1	0	1
ENSMUSG00000026000	Lancl1	0.209705621687443	0.734972284833752
ENSMUSG00000025991	Cps1	0.500890393258116	0.280707125870623
ENSMUSG00000062209	Erbb4	0.931676159406219	0.0440163591185175
ENSMUSG00000102449	Gm37100	-0.725285531799566	1
ENSMUSG00000084332	Gm8840	-0.810685776068795	1
ENSMUSG00000025997	Ikzf2	-0.475529450946788	0.835114427048755
ENSMUSG00000099954	Gm28112	-3.15098391801621	0.849103893326797
ENSMUSG00000026196	Bard1	0.304151622230447	0.96809272931757
ENSMUSG00000026192	Atic	0.271104902069143	0.550067774324515
ENSMUSG00000026193	Fn1	0.118518142709967	1
ENSMUSG00000073652	Apol7d	-1.16235387406057	0.694218496356307
ENSMUSG00000100319	Gm5256	1.02930995037427	0.887256490519587
ENSMUSG00000099707	Gm8883	-0.461386873295762	0.301024387921052
ENSMUSG00000101211	Gm28818	-1.07785055613809	0.0955984153857804
ENSMUSG00000059483	Gm5528	0.0871375164361201	1
ENSMUSG00000039395	Mreg	0.935401731404568	0.000143042975058153
ENSMUSG00000097131	D230017M19Rik	0.439146683629187	0.769470874762909
ENSMUSG00000026189	Pecr	-0.102051559743278	0.967616191132851
ENSMUSG00000026188	Tmem169	0.0325527940286007	1
ENSMUSG00000026187	Xrcc5	-0.238452685561425	0.715552653051092
ENSMUSG00000085812	Gm15843	0.0643182227597884	1
ENSMUSG00000039354	Smarcal1	-0.25712474820708	0.723912890863105
ENSMUSG00000046330	Rpl37a	0.0854698282011173	1
ENSMUSG00000039323	Igfbp2	0.286374958541579	0.930311940881298
ENSMUSG00000026185	Igfbp5	-0.24511130884841	0.930151344660698
ENSMUSG00000100301	6030407O03Rik	-0.90742198143152	0.965249068632407
ENSMUSG00000055322	Tns1	1.09841836314999	6.10880341769602e-05
ENSMUSG00000061815	Rufy4	0.538609642753186	0.877438668097693
ENSMUSG00000026180	Cxcr2	-0.331185058831807	0.965249068632407
ENSMUSG00000006304	Arpc2	0.200292192479391	0.734972284833752
ENSMUSG00000064272	Gpbar1	-2.62900734247465	0.965249068632407
ENSMUSG00000006299	Aamp	-0.0894607933645941	1
ENSMUSG00000026179	Pnkd	0.313517823547018	0.686989670356861
ENSMUSG00000103013	Gm37503	-0.00775137960766265	1
ENSMUSG00000006301	Tmbim1	-0.0502085455669548	1
ENSMUSG00000103403	Gm37931	-0.279267129613919	1
ENSMUSG00000073650	Catip	-0.122237942457297	1
ENSMUSG00000026177	Slc11a1	-0.08226980210324	1
ENSMUSG00000026176	Ctdsp1	-0.252059809291207	0.67103057073512
ENSMUSG00000065468	Mir26b	-3.52677980964089	0.717870840121468
ENSMUSG00000026175	Vil1	0.394725877383398	0.965249068632407
ENSMUSG00000033364	Usp37	0.0408434998050943	1
ENSMUSG00000026174	Cnot9	-0.336795178563028	0.297133015389758
ENSMUSG00000026173	Plcd4	-0.459843402911313	1
ENSMUSG00000026135	Zfp142	0.229772056082314	0.965249068632407
ENSMUSG00000026172	Bcs1l	0.0628917594878068	1
ENSMUSG00000026171	Rnf25	0.166956604399575	0.933107912424269
ENSMUSG00000033276	Stk36	0.115750169530186	1
ENSMUSG00000033257	Ttll4	0.41904923577767	0.417343188952032
ENSMUSG00000026170	Cyp27a1	0.161451725531802	0.93363979594433
ENSMUSG00000006542	Prkag3	1.01571316161652	0.302399690265406
ENSMUSG00000033227	Wnt6	1.24857009031371	0.690214315581118
ENSMUSG00000026167	Wnt10a	-2.63858727123072	0.965249068632407
ENSMUSG00000055197	Fev	-2.63280656390698	0.965249068632407
ENSMUSG00000006538	Ihh	-0.217988036103386	0.970814969841928
ENSMUSG00000026162	Nhej1	0.245864428787479	0.958085825465415
ENSMUSG00000026205	Slc23a3	-0.427465260505296	0.890940041614437
ENSMUSG00000033159	Cnppd1	-0.208931120978001	0.849103893326797
ENSMUSG00000049339	Retreg2	-0.142704604342538	0.96165341933153
ENSMUSG00000026197	Zfand2b	0.138661741521017	0.942617691170996
ENSMUSG00000026198	Abcb6	-0.239737356953536	0.910850420553939
ENSMUSG00000033124	Atg9a	-0.075722395349289	1
ENSMUSG00000026199	Ankzf1	0.0135320593085231	1
ENSMUSG00000026200	Glb1l	-0.0829875659034011	1
ENSMUSG00000026201	Stk16	0.185610585613563	0.816050448697725
ENSMUSG00000026202	Tuba4a	-0.0757476084691456	1
ENSMUSG00000096094	A630095N17Rik	-0.870781565784739	0.991142661555764
ENSMUSG00000026203	Dnajb2	-0.0560909046938978	1
ENSMUSG00000026204	Ptprn	0.0890655055498493	1
ENSMUSG00000026209	Dnpep	0.102972318898494	0.965249068632407
ENSMUSG00000026208	Des	0.196841367712432	0.965249068632407
ENSMUSG00000026207	Speg	0.216476257349579	0.970979553135646
ENSMUSG00000033021	Gmppa	0.203775485964665	0.816405987528588
ENSMUSG00000032997	Chpf	-0.159394258926582	1
ENSMUSG00000026211	Obsl1	0.210640340410975	0.976919706378084
ENSMUSG00000051703	Tmem198	-0.229100140850715	1
ENSMUSG00000032968	Inha	-0.00809917098306467	1
ENSMUSG00000026213	Stk11ip	-0.0692045841283671	1
ENSMUSG00000006576	Slc4a3	0.299718491108943	0.965249068632407
ENSMUSG00000026235	Epha4	-1.22077145374377	0.508852171213362
ENSMUSG00000004872	Pax3	-2.62391474305516	0.965249068632407
ENSMUSG00000032908	Sgpp2	-0.411337183068641	0.981732686422342
ENSMUSG00000026245	Farsb	0.31049341027243	0.492663731648321
ENSMUSG00000104018	4833412K13Rik	4.12622708242422	0.359220862649618
ENSMUSG00000012187	Mogat1	0.00154107685739819	1
ENSMUSG00000032883	Acsl3	0.177730836019473	0.965249068632407
ENSMUSG00000079470	Utp14b	-0.0135591183437288	1
ENSMUSG00000099377	Gm6159	0.0397467226192462	1
ENSMUSG00000047330	Kcne4	-0.439859214575843	0.965249068632407
ENSMUSG00000050711	Scg2	-3.85353437534714	0.67103057073512
ENSMUSG00000099562	Gm19027	-1.85272863275319	1
ENSMUSG00000054702	Ap1s3	-0.545196868913028	0.585164979575813
ENSMUSG00000073643	Wdfy1	-0.108155876099213	0.965249068632407
ENSMUSG00000026248	Mrpl44	0.149605844419869	0.886400541419535
ENSMUSG00000026249	Serpine2	0.425319261926152	0.835114427048755
ENSMUSG00000067106	Gm5529	3.19895189117926	0.835114427048755
ENSMUSG00000004364	Cul3	0.196533657688112	0.791080490899091
ENSMUSG00000103076	Gm37902	0.550768661616745	1
ENSMUSG00000103525	Gm37262	-0.433934903488469	1
ENSMUSG00000038608	Dock10	-0.221735868875051	0.929738777817046
ENSMUSG00000087008	Gm5530	-1.8970501627853	0.822369811245292
ENSMUSG00000100561	Gm7516	-2.62848338252877	0.965249068632407
ENSMUSG00000055980	Irs1	0.473643543785339	0.67103057073512
ENSMUSG00000026142	Rhbdd1	0.382549073097417	0.400579184937065
ENSMUSG00000100786	Gm28940	0.844969046694642	1
ENSMUSG00000067158	Col4a4	0.0542435677389544	1
ENSMUSG00000079465	Col4a3	1.00795285568871	0.140311725339321
ENSMUSG00000097564	C430014B12Rik	0.186919522057385	1
ENSMUSG00000026150	Mff	0.436826973554939	0.0836031106997944
ENSMUSG00000026159	Agfg1	0.468443995522001	0.0707277337676422
ENSMUSG00000113880	A030005L19Rik	0.099418621012755	1
ENSMUSG00000038496	Slc19a3	0	1
ENSMUSG00000079140	Gm6374	2.69289407605227	0.965249068632407
ENSMUSG00000100580	4933436I20Rik	-2.62848338252877	0.965249068632407
ENSMUSG00000045658	Pid1	-0.0876466749934891	1
ENSMUSG00000102750	Gm37058	0.0858783507396863	1
ENSMUSG00000026219	Trip12	0.237520638320517	0.671122990778738
ENSMUSG00000103505	Gm38374	-0.32315256019776	1
ENSMUSG00000104503	Gm37738	-0.867718821773766	0.936854692039844
ENSMUSG00000073633	Fbxo36	0.394298420385473	0.450082016157341
ENSMUSG00000052477	C130026I21Rik	-1.2123156929963	1
ENSMUSG00000089844	A530032D15Rik	-0.774143820952162	1
ENSMUSG00000072109	A530040E14Rik	0.606997631476925	0.965249068632407
ENSMUSG00000091199	Gm2619	2.70864719483909	0.965249068632407
ENSMUSG00000079457	Gm7609	0.0715743408277282	1
ENSMUSG00000090252	Gm16028	-1.85272863275319	1
ENSMUSG00000090186	Gm7592	3.58414755304073	0.671126656633328
ENSMUSG00000070034	Sp110	-0.49673195563353	0.693703681769738
ENSMUSG00000070031	Sp140	-0.317642973752328	0.87101309069602
ENSMUSG00000090246	Gm17017	0.487298082599434	1
ENSMUSG00000026222	Sp100	-0.210213920104973	0.906899503169202
ENSMUSG00000052760	A630001G21Rik	-0.199395153684003	0.96809272931757
ENSMUSG00000036707	Cab39	0.146437695414199	0.927647847072065
ENSMUSG00000026223	Itm2c	-0.118254287662141	0.965249068632407
ENSMUSG00000049608	Gpr55	-0.114848163118678	1
ENSMUSG00000099342	Gm18180	-0.177881476554396	1
ENSMUSG00000026226	Spata3	-1.71737522250382	0.835114427048755
ENSMUSG00000026227	2810459M11Rik	-0.0108404980238023	1
ENSMUSG00000026229	Psmd1	-0.290771376081149	0.427082427545264
ENSMUSG00000026228	Htr2b	0	1
ENSMUSG00000103272	Gm37914	0.104040815997518	1
ENSMUSG00000062590	Armc9	-0.158693660683149	0.978961403158512
ENSMUSG00000079445	B3gnt7	-0.476661029398424	1
ENSMUSG00000026234	Ncl	0.0272378886632038	1
ENSMUSG00000104627	Mir3535	0	1
ENSMUSG00000073627	C130036L24Rik	-0.47022274798887	0.95859075211959
ENSMUSG00000026238	Ptma	0.499482510038632	0.205981583328103
ENSMUSG00000026239	Pde6d	0.0331306602329927	1
ENSMUSG00000102927	Gm37152	-2.62391474305516	0.965249068632407
ENSMUSG00000026240	Cops7b	0.15005358425242	0.930311940881298
ENSMUSG00000026241	Nppc	-2.63399410763131	0.965249068632407
ENSMUSG00000053333	Dis3l2	-0.100591760772254	1
ENSMUSG00000104121	Gm37485	-2.34953259338655	0.588378603867014
ENSMUSG00000102383	Gm38142	-1.00298343068654	0.799725645175123
ENSMUSG00000102293	Gm37541	-3.50657056130775	0.716103501025177
ENSMUSG00000102649	Gm38021	-1.43599438481035	0.197866785435043
ENSMUSG00000084106	Gm6136	0.618603095371127	1
ENSMUSG00000102571	Gm37967	-2.14517534221707	0.665537897482104
ENSMUSG00000102956	Gm37017	2.694520461878	0.965249068632407
ENSMUSG00000103984	Gm37447	-1.57395072111899	0.841012791993868
ENSMUSG00000026254	Eif4e2	0.173556503239589	0.808446304805798
ENSMUSG00000026255	Efhd1	-0.424241043361277	0.965249068632407
ENSMUSG00000048000	Gigyf2	0.19449210190529	0.797991990357083
ENSMUSG00000079436	Kcnj13	-0.731439387682724	1
ENSMUSG00000026258	3110079O15Rik	0.156358446776077	1
ENSMUSG00000026259	Ngef	-0.71436101803287	0.0156272560459664
ENSMUSG00000079434	Neu2	0.272213997172053	0.93097279844271
ENSMUSG00000090994	Gm6153	0.196373608552148	1
ENSMUSG00000026288	Inpp5d	-0.206348011129087	0.923568142116021
ENSMUSG00000026289	Atg16l1	0.046100086786302	1
ENSMUSG00000087968	Gm25395	-0.00415658837550647	1
ENSMUSG00000089281	Scarna6	0.808767023434153	1
ENSMUSG00000056055	Sag	-0.104173055079293	1
ENSMUSG00000070738	Dgkd	0.339713581719071	0.373025661148978
ENSMUSG00000101942	Gm19582	0	1
ENSMUSG00000103996	4833421G17Rik	-1.82653226179917	0.818987356609511
ENSMUSG00000103591	Gm38365	-2.14306821698802	0.115759901173636
ENSMUSG00000005501	Usp40	-0.124652919309778	0.941287746440473
ENSMUSG00000083478	Gm15375	-0.575595408668234	0.833368742221269
ENSMUSG00000090165	Ugt1a10	-0.45060915400353	0.965249068632407
ENSMUSG00000090175	Ugt1a9	-0.397394676774753	0.695073714883158
ENSMUSG00000089675	Ugt1a8	-0.547209176069592	0.965249068632407
ENSMUSG00000090124	Ugt1a7c	-0.245884264858562	0.975244888062936
ENSMUSG00000090145	Ugt1a6b	0.192846878043608	0.965249068632407
ENSMUSG00000084195	Gm15372	0.800358198167342	0.95859075211959
ENSMUSG00000081261	Gm15370	-2.20937955597354	0.877827714448791
ENSMUSG00000054545	Ugt1a6a	0.147306770655912	0.965249068632407
ENSMUSG00000081602	Gm15369	-0.605674924754252	1
ENSMUSG00000082513	Gm15374	1.36034514366854	1
ENSMUSG00000089943	Ugt1a5	0.201886780344839	0.96809272931757
ENSMUSG00000081488	Gm15368	-0.980929936370371	0.703672449279937
ENSMUSG00000081984	Dnajb3	0.067561594798463	1
ENSMUSG00000089960	Ugt1a1	0.01245346420147	1
ENSMUSG00000079429	Mroh2a	0.225209821006546	0.816050448697725
ENSMUSG00000044783	Hjurp	-0.194985001117047	0.817463328257674
ENSMUSG00000036251	Trpm8	-0.175863074736713	1
ENSMUSG00000026295	Spp2	-0.0894955531772171	1
ENSMUSG00000062310	Glrp1	-1.19866112243654	0.791080490899091
ENSMUSG00000049866	Arl4c	-0.350711642618826	0.762604718106556
ENSMUSG00000036206	Sh3bp4	-0.420701196704618	0.848973123766595
ENSMUSG00000102700	Gm38312	-3.52850312996394	0.726779729972275
ENSMUSG00000055013	Agap1	0.0182279581793455	1
ENSMUSG00000104114	Gm37297	-0.835404231655806	0.965249068632407
ENSMUSG00000102009	4933400F21Rik	0.0829375623482986	1
ENSMUSG00000092627	D130058E05Rik	1.75174109763302	0.946439534238176
ENSMUSG00000067081	Asb18	-0.300476017580806	1
ENSMUSG00000044337	Ackr3	0.553535591640552	0.835114427048755
ENSMUSG00000103292	Gm35048	-3.14021837523127	0.835114427048755
ENSMUSG00000034432	Cops8	0.180564332433573	0.791328923662889
ENSMUSG00000048126	Col6a3	-0.134782262914193	1
ENSMUSG00000026303	Mlph	-0.326013366639464	0.965249068632407
ENSMUSG00000090550	Prlh	-3.14983487054402	0.835114427048755
ENSMUSG00000026304	Rab17	-0.791584438069067	0.0128538130976681
ENSMUSG00000026305	Lrrfip1	0.0265466519748489	1
ENSMUSG00000100018	Gm7776	-0.82512241498093	0.38145040986208
ENSMUSG00000034353	Ramp1	0.340254483738108	0.816321190412197
ENSMUSG00000034343	Ube2f	0.705370051138581	0.0026193137047553
ENSMUSG00000083064	Gm7785	-0.155953139102231	1
ENSMUSG00000097285	Gm26683	0.980915113000581	1
ENSMUSG00000026307	Scly	-0.352813906354158	0.268191142005137
ENSMUSG00000090322	Gm17090	-0.800890564737547	0.750654979454353
ENSMUSG00000049515	Espnl	1.29725385081228	0.105907972255524
ENSMUSG00000026308	Klhl30	0	1
ENSMUSG00000047443	Erfe	0.899445838961418	1
ENSMUSG00000026309	Ilkap	0.185689120971489	0.824186309645909
ENSMUSG00000067071	Hes6	0.0565544612201184	1
ENSMUSG00000055866	Per2	0.469642521311809	0.427278021018002
ENSMUSG00000100151	Gm28382	-0.848723717370476	0.970436569976879
ENSMUSG00000034292	Traf3ip1	0.102974505407069	1
ENSMUSG00000026311	Asb1	-0.0206776783836859	1
ENSMUSG00000100980	Gm29100	1.44182386902586	0.803611038708577
ENSMUSG00000007805	Twist2	-0.281225149831066	1
ENSMUSG00000026313	Hdac4	0.237335432023243	0.823072111286483
ENSMUSG00000026260	Ndufa10	0.287946375925104	0.467927822279297
ENSMUSG00000073616	Cops9	0.0359624907658561	1
ENSMUSG00000044055	Otos	0.0743019372573453	1
ENSMUSG00000034220	Gpc1	0.446590760735958	0.895144539800952
ENSMUSG00000034212	Ankmy1	-1.29305345779542	1
ENSMUSG00000047067	Dusp28	0.306430437461953	0.65101294984807
ENSMUSG00000097251	5033417F24Rik	-0.231477722388883	1
ENSMUSG00000026269	Rnpepl1	0.00406532558235926	1
ENSMUSG00000100632	9430060I03Rik	-0.194379161933687	1
ENSMUSG00000026270	Capn10	0.140652338390059	0.94628436843754
ENSMUSG00000026271	Gpr35	-0.343126102472449	0.94628436843754
ENSMUSG00000014602	Kif1a	-2.1145696752588	0.0735696698923149
ENSMUSG00000101378	Gm28086	0.16126540922582	1
ENSMUSG00000026272	Agxt	-0.535792973751758	0.237652128365174
ENSMUSG00000034159	2310007B03Rik	-0.607045158903433	1
ENSMUSG00000047793	Sned1	0.142005637593593	1
ENSMUSG00000026273	Mterf4	-0.181422148459565	0.877415763190076
ENSMUSG00000100351	Gm7867	-1.21032241432838	1
ENSMUSG00000026274	Pask	0.114325482257007	1
ENSMUSG00000026275	Ppp1r7	-0.221829365381201	0.687172709413367
ENSMUSG00000034107	Ano7	-3.12191551491147	0.835114427048755
ENSMUSG00000034088	Hdlbp	0.0733608130715791	1
ENSMUSG00000090489	Gm17415	-1.9034883473491	0.811267362117151
ENSMUSG00000026276	Sept2	-0.44247038645958	0.775476545316285
ENSMUSG00000034066	Farp2	0.111639958951455	1
ENSMUSG00000103854	Gm37250	0.516378758048944	1
ENSMUSG00000026277	Stk25	0.00102365041521269	1
ENSMUSG00000100927	Gm28536	2.69289407605227	0.965249068632407
ENSMUSG00000026278	Bok	-0.0396151292575459	1
ENSMUSG00000026279	Thap4	-0.257036027295102	0.784505837932636
ENSMUSG00000026280	Atg4b	0.0371196169848071	1
ENSMUSG00000026281	Dtymk	0.151093402370582	0.983828592016665
ENSMUSG00000026283	Ing5	-0.0873399865578825	1
ENSMUSG00000073609	D2hgdh	0.0883815453752091	1
ENSMUSG00000093805	Gal3st2b	-0.888384064203852	0.946518861346022
ENSMUSG00000099624	Gm7889	0.307980104599651	0.924259756365123
ENSMUSG00000073608	Gal3st2c	0	1
ENSMUSG00000026285	Pdcd1	0.078761613909445	1
ENSMUSG00000100347	Gm7895	-3.50770059842515	0.665537897482104
ENSMUSG00000051185	Fam174a	0.103143003622227	0.979202860346045
ENSMUSG00000103973	BC055308	-0.706961474047397	1
ENSMUSG00000081051	Gm15427	0.0493951734436479	1
ENSMUSG00000040710	St8sia4	-0.142774693269222	1
ENSMUSG00000100362	Gm1833	0	1
ENSMUSG00000040693	Slco4c1	-3.1314833458877	0.835114427048755
ENSMUSG00000097814	Panct2	-0.794795548320712	1
ENSMUSG00000097480	Gm9499	1.73838320817894	0.943972082063304
ENSMUSG00000044757	Gm6430	-0.715181643097618	1
ENSMUSG00000044768	D1Ertd622e	0.632307524381042	0.0345744594510776
ENSMUSG00000040648	Ppip5k2	0.946775194580552	1.36785980272281e-06
ENSMUSG00000026333	Gin1	0.498730959919083	0.28069509507708
ENSMUSG00000026335	Pam	-0.222208451498119	0.947739376664575
ENSMUSG00000089782	Gm3531	-0.0821105777868732	1
ENSMUSG00000089706	B230216N24Rik	0.647442170575008	0.952465867498973
ENSMUSG00000100182	1810006J02Rik	0.0805728566489199	1
ENSMUSG00000097608	Gm7952	0.0462704320692736	1
ENSMUSG00000099634	Gm29462	1.36060335688776	1
ENSMUSG00000089791	Gm3555	-0.860788514204506	0.93500303361973
ENSMUSG00000100009	Gm7967	0.388115526011304	1
ENSMUSG00000082431	Tdpx-ps1	0.373609341658557	0.722100756608918
ENSMUSG00000099835	Gm29668	0.121423282945627	1
ENSMUSG00000099375	Gm28187	-2.62848338252877	0.965249068632407
ENSMUSG00000099669	Gm29012	-0.829448428731306	0.913802331649579
ENSMUSG00000047496	Rnf152	-0.812930978566077	0.0727910253809284
ENSMUSG00000097482	Gm17634	-0.283963052070074	0.901477041408628
ENSMUSG00000067017	Gm3608	0.641023416848073	1
ENSMUSG00000056536	Pign	-0.413731355750957	0.243655009078832
ENSMUSG00000100672	Gm28404	0.291725633269971	1
ENSMUSG00000101656	Gm8004	-0.749767418144205	1
ENSMUSG00000026319	2310035C23Rik	-0.130976533441153	0.965249068632407
ENSMUSG00000104044	Gm37566	0.580357324622733	1
ENSMUSG00000026321	Tnfrsf11a	-0.429227384542224	0.726779729972275
ENSMUSG00000099843	Gm7160	0.0738592302879493	1
ENSMUSG00000038866	Zcchc2	0.043767608612094	1
ENSMUSG00000102501	Gm37372	0.0741479104105185	1
ENSMUSG00000097612	Gm26509	-1.85272863275319	1
ENSMUSG00000101583	Gm20753	-0.288284172021939	1
ENSMUSG00000044340	Phlpp1	0.00880170735464167	1
ENSMUSG00000103291	Gm38235	-0.809729370470649	1
ENSMUSG00000057329	Bcl2	-0.175893109963381	1
ENSMUSG00000009905	Kdsr	-0.0380727598062441	1
ENSMUSG00000009907	Vps4b	-0.0743957797288778	1
ENSMUSG00000067001	Serpinb7	-0.486995299896199	1
ENSMUSG00000062345	Serpinb2	0.105207614647752	1
ENSMUSG00000092572	Serpinb10	-0.424415291720508	1
ENSMUSG00000026315	Serpinb8	-1.56975809137539	0.000340607443548657
ENSMUSG00000100457	D830032E09Rik	1.89247535537243	1
ENSMUSG00000100041	Gm5702	-3.1358297717448	0.835114427048755
ENSMUSG00000100025	Gm8141	-1.224390483489	0.835114427048755
ENSMUSG00000047216	Cdh19	1.89247535537243	1
ENSMUSG00000102728	Gm37934	0	1
ENSMUSG00000038702	Dsel	-0.632402221038377	0.663445715490604
ENSMUSG00000101875	Gm6028	1.33840016282846	1
ENSMUSG00000100020	Gm19086	3.2271258832796	0.835114427048755
ENSMUSG00000026374	Tsn	-0.103000274147363	0.965249068632407
ENSMUSG00000026377	Nifk	0.367323700481015	0.307886641231739
ENSMUSG00000064302	Clasp1	0.128386928337269	0.968016163330593
ENSMUSG00000026380	Tfcp2l1	0.201836549402497	0.897644471910337
ENSMUSG00000048402	Gli2	0.270656761562199	1
ENSMUSG00000096939	Gm8321	2.71269455877461	0.965249068632407
ENSMUSG00000037035	Inhbb	1.74583373889521	0.302012780774609
ENSMUSG00000004451	Ralb	-0.20512504676077	0.843019528773922
ENSMUSG00000098447	Gm27184	-0.150997881173777	1
ENSMUSG00000098923	Tmem185b	-0.14123391634712	0.96165341933153
ENSMUSG00000026383	Epb41l5	-0.201686396868875	0.751910868954968
ENSMUSG00000026384	Ptpn4	-0.215691307839733	0.864891995308458
ENSMUSG00000103146	Gm37745	-3.80405377194651	0.500177109297227
ENSMUSG00000036975	Tmem177	-0.266072882206274	0.861548589406347
ENSMUSG00000026387	Sctr	-0.827070962464584	1
ENSMUSG00000050777	Tmem37	0.184467213532755	0.917924996514508
ENSMUSG00000026385	Dbi	0.264340071591874	0.69349550237038
ENSMUSG00000026388	3110009E18Rik	-0.341198596100113	0.911408998132753
ENSMUSG00000026389	Steap3	-0.366152899194233	0.630484474502098
ENSMUSG00000026390	Marco	-2.33266863988807	0.0618591799176672
ENSMUSG00000104332	Gm38283	0.0832863258202822	1
ENSMUSG00000003721	Insig2	0.319992235474472	0.853857740548379
ENSMUSG00000104253	Gm37174	-0.242933927220647	1
ENSMUSG00000026339	Ccdc93	0.137878945135732	0.965249068632407
ENSMUSG00000001674	Ddx18	0.2739316974313	0.696301347964107
ENSMUSG00000100913	Gm8392	3.19112879558164	0.835114427048755
ENSMUSG00000026341	Actr3	-0.182886289110277	0.80082906413894
ENSMUSG00000026342	Slc35f5	-0.0187770105334556	1
ENSMUSG00000026343	Gpr39	-0.373992668097995	0.816700361083913
ENSMUSG00000026344	Lypd1	-0.450533576476201	1
ENSMUSG00000049690	Nckap5	-0.639720634357643	0.959964497625189
ENSMUSG00000036155	Mgat5	0.113973569632548	0.989368024353087
ENSMUSG00000104378	Gm37510	-2.14517534221707	0.665537897482104
ENSMUSG00000026347	Tmem163	-0.793641072579201	0.324281082899492
ENSMUSG00000026348	Acmsd	1.52300015225608	1.50245485702628e-07
ENSMUSG00000102014	2900009J06Rik	0.700345679926737	0.942183474237638
ENSMUSG00000026349	Ccnt2	0.170388227069273	0.835114427048755
ENSMUSG00000036104	Rab3gap1	0.10363884314164	0.965249068632407
ENSMUSG00000036086	Zranb3	-0.760319806586042	0.162140828070563
ENSMUSG00000099760	Gm28800	2.72792466619808	0.970814969841928
ENSMUSG00000104164	Gm38248	1.69747312544886	0.954602669606382
ENSMUSG00000058603	Rpl28-ps1	0.73350576466171	1
ENSMUSG00000056211	R3hdm1	0.273890165025178	0.626864075009207
ENSMUSG00000101535	Gm29383	-1.59369957700613	0.965249068632407
ENSMUSG00000102179	Gm37868	-4.57619838501658	0.268191142005137
ENSMUSG00000026353	Ubxn4	0.373636753696121	0.481269263709955
ENSMUSG00000026355	Mcm6	-0.332340452609553	1
ENSMUSG00000026356	Dars	0.0381624358644852	1
ENSMUSG00000100078	Gm6170	-0.118758526596854	1
ENSMUSG00000045382	Cxcr4	-0.0778588123607157	1
ENSMUSG00000087691	Gm15674	-0.0395481969512315	1
ENSMUSG00000086825	Gm15675	0.0940360865058012	1
ENSMUSG00000026399	Cd55	0.188103513427991	0.980878413945956
ENSMUSG00000085526	Gm16083	3.48693458987076	0.768179059668208
ENSMUSG00000026405	C4bp	-0.188690950743915	0.843325562186957
ENSMUSG00000101904	Gm29427	0.636444798940619	0.814117281727087
ENSMUSG00000100257	C4bp-ps1	1.99220904438289	0.293954179253503
ENSMUSG00000026409	Pfkfb2	0.304985535692595	0.748985106551763
ENSMUSG00000046404	Yod1	-0.162044730629427	0.967750842890806
ENSMUSG00000104515	Gm37163	0.228489705086576	1
ENSMUSG00000042510	AA986860	0.874882907087247	0.509923972772792
ENSMUSG00000099556	Gm28857	0.616869853955803	0.950755993135494
ENSMUSG00000100106	Gm28856	-3.13000664113999	0.835114427048755
ENSMUSG00000026415	Fcamr	0.511128528105655	0.948367484810793
ENSMUSG00000086706	Gm15848	1.64376666723675	0.385354302925479
ENSMUSG00000026417	Pigr	0.092014698520792	1
ENSMUSG00000042474	Fcmr	-0.250468590369397	1
ENSMUSG00000016529	Il10	1.35775595636798	1
ENSMUSG00000016528	Mapkapk2	0.141964327667433	0.932687202478703
ENSMUSG00000102856	Gm37084	-1.15603650055056	0.653263793807451
ENSMUSG00000016526	Dyrk3	-0.385996285590141	0.689286879429263
ENSMUSG00000026427	Eif2d	-0.125053383539196	0.93218833638121
ENSMUSG00000026430	Rassf5	-0.343110247282645	0.587119562298672
ENSMUSG00000042349	Ikbke	-0.414238272219788	0.250202103452208
ENSMUSG00000102027	Gm28914	0.519433335996168	1
ENSMUSG00000102055	Gm28913	0.275969912038221	1
ENSMUSG00000026425	Srgap2	-0.289528513965723	0.573012155764066
ENSMUSG00000102733	Gm38262	-2.62391474305516	0.965249068632407
ENSMUSG00000104060	Gm37954	0.577104024852372	1
ENSMUSG00000055184	Fam72a	-0.501404851880737	0.503287908195721
ENSMUSG00000004552	Ctse	0.47498539746304	0.237652128365174
ENSMUSG00000052688	Rab7b	0.308973841478336	0.965249068632407
ENSMUSG00000042251	Pm20d1	-0.191062628250753	0.875215599915161
ENSMUSG00000013275	Slc41a1	0.0739350800424314	1
ENSMUSG00000026433	Rab29	-0.242868287765996	0.713892620589977
ENSMUSG00000026434	Nucks1	-0.0135022406663049	1
ENSMUSG00000103569	Gm38067	0.0553606555963897	1
ENSMUSG00000026435	Slc45a3	0.656287161974494	0.389847125069736
ENSMUSG00000026436	Elk4	-0.0517143705850393	1
ENSMUSG00000059149	Mfsd4a	0.560079137316424	0.632942508071275
ENSMUSG00000103966	Gm37120	0.0552260320880243	1
ENSMUSG00000026437	Cdk18	0.441739241086577	0.122934530390224
ENSMUSG00000099874	Gm29629	0.410634728152755	1
ENSMUSG00000042115	Klhdc8a	-0.0488522863083327	1
ENSMUSG00000009772	Nuak2	0.168962790824326	0.965249068632407
ENSMUSG00000100658	F730311O21Rik	1.2990239799263	0.103401126691208
ENSMUSG00000042066	Tmcc2	0.564083847400776	0.608371031969432
ENSMUSG00000042046	Dstyk	0.192619692694379	0.906899503169202
ENSMUSG00000097760	6030442K20Rik	0.985608494730346	0.685852702357751
ENSMUSG00000026439	Rbbp5	-0.0326071640526121	1
ENSMUSG00000048174	Tmem81	-0.028902607491537	1
ENSMUSG00000053024	Cntn2	-2.25623269179805	0.0135078892184624
ENSMUSG00000026442	Nfasc	-1.14174197099379	0.219217844653345
ENSMUSG00000026443	Lrrn2	2.66743442587936	0.968003759839274
ENSMUSG00000054387	Mdm4	-0.162441595927944	0.848973123766595
ENSMUSG00000100228	Gm29257	-1.05551444503295	0.907976076706402
ENSMUSG00000026447	Pik3c2b	-0.341302697066626	0.871676889851426
ENSMUSG00000102425	Gm26616	0.274917970776928	0.965249068632407
ENSMUSG00000046062	Ppp1r15b	-0.186411192103876	0.860634867125838
ENSMUSG00000041757	Plekha6	-0.211142665849266	0.769108009632888
ENSMUSG00000101693	Gm19461	-0.659335122107355	0.841353280629468
ENSMUSG00000103421	Golt1a	-0.0974716314671633	1
ENSMUSG00000115958	Kiss1	-1.67742554469753	0.481561064145854
ENSMUSG00000070645	Ren1	0.69612036268979	0.888449599172657
ENSMUSG00000070644	Etnk2	-0.00647324198982011	1
ENSMUSG00000070643	Sox13	-0.115599433322076	0.986331247788353
ENSMUSG00000090553	Snrpe	0.0169006226271277	1
ENSMUSG00000097014	Gm26706	-0.170045640808557	1
ENSMUSG00000102976	Zc3h11a	-0.114286240859319	1
ENSMUSG00000094410	Gm38394	1.25076656161755	0.965249068632407
ENSMUSG00000051998	Lax1	-0.132026626498303	1
ENSMUSG00000026463	Atp2b4	-0.00673789098406288	1
ENSMUSG00000010311	Optc	0.876196060768377	0.580433545636538
ENSMUSG00000090208	Gm15851	3.19112879558164	0.835114427048755
ENSMUSG00000041577	Prelp	-0.210856362489433	0.965249068632407
ENSMUSG00000041559	Fmod	0.16981109109431	1
ENSMUSG00000020423	Btg2	0.0627936633747659	1
ENSMUSG00000102380	Gm38140	0.522555980634163	1
ENSMUSG00000064246	Chil1	-0.00120502369777181	1
ENSMUSG00000042429	Adora1	0.240646369935493	0.95877520183153
ENSMUSG00000026458	Ppfia4	-0.170515084828509	0.972967411625363
ENSMUSG00000042305	Tmem183a	0.0648243613638313	1
ENSMUSG00000026456	Cyb5r1	-0.0182504559348359	1
ENSMUSG00000026457	Adipor1	0.123629292944039	0.954100442406399
ENSMUSG00000102722	Gm37935	-1.60245552699508	0.930151344660698
ENSMUSG00000026455	Klhl12	0.0443988860392506	1
ENSMUSG00000042229	Rabif	0.167734919527534	0.904997448565802
ENSMUSG00000042207	Kdm5b	-0.165810931761396	0.909631342580385
ENSMUSG00000026452	Syt2	2.694520461878	0.965249068632407
ENSMUSG00000073557	Ppp1r12b	-0.0475536689504873	1
ENSMUSG00000103976	Gm37677	-1.16292831213271	0.825344557131808
ENSMUSG00000026429	Ube2t	-0.0831333946517913	1
ENSMUSG00000042793	Lgr6	2.69751374869101	0.965249068632407
ENSMUSG00000097993	Ptprv	-0.0290467596213302	1
ENSMUSG00000031506	Ptpn7	-0.358902824435246	0.841355971121361
ENSMUSG00000026426	Arl8a	0.0916482525933649	1
ENSMUSG00000087721	Gm26280	2.67490518509258	0.965249068632407
ENSMUSG00000085311	Gm15445	-0.552283060735158	1
ENSMUSG00000079139	Gm4204	0.47705912221153	0.832635582928593
ENSMUSG00000097680	Gm26642	-0.162987492074825	1
ENSMUSG00000003051	Elf3	-0.0957890603498491	1
ENSMUSG00000041926	Rnpep	-0.0742192063832306	1
ENSMUSG00000062580	Timm17a	0.352855466987574	0.28887203990152
ENSMUSG00000048096	Lmod1	1.22415700702285	0.329248002611568
ENSMUSG00000041889	Shisa4	-0.308170454609911	1
ENSMUSG00000041879	Ipo9	-0.0590041392774837	1
ENSMUSG00000009418	Nav1	-0.348135402162986	0.735173929122372
ENSMUSG00000090399	Gm38399	-1.23366072517087	1
ENSMUSG00000026421	Csrp1	-0.450216347259624	0.387476999213259
ENSMUSG00000041801	Phlda3	0.0563111067297603	1
ENSMUSG00000041782	Lad1	0.35083360679545	1
ENSMUSG00000026414	Tnnt2	-0.143428680711801	1
ENSMUSG00000101482	Gm28883	-2.64087085359372	0.967174263549909
ENSMUSG00000026413	Pkp1	0.139258204346968	1
ENSMUSG00000026411	Tmem9	-0.138614297194763	0.907976076706402
ENSMUSG00000041642	Kif21b	-0.298280988251552	0.949557719780673
ENSMUSG00000041605	5730559C18Rik	0.0684907430313798	1
ENSMUSG00000041570	Camsap2	0.503903631314659	0.232386859403821
ENSMUSG00000097403	9230116N13Rik	0.615602978547482	0.953961023696949
ENSMUSG00000026404	Ddx59	0.0118119662412867	1
ENSMUSG00000041498	Kif14	-0.514153174061637	0.901477041408628
ENSMUSG00000104414	Gm37799	-0.836903427709082	0.966821664415219
ENSMUSG00000104509	Gm33994	-1.87310363589931	0.835114427048755
ENSMUSG00000097229	Platr23	0.844969046694642	1
ENSMUSG00000041483	Zfp281	-0.334174955526754	0.507135818830464
ENSMUSG00000097113	Gm19705	-0.237330723785345	0.975130272187649
ENSMUSG00000097448	Platr22	-0.0904659913396468	1
ENSMUSG00000092912	Gm24086	-2.63479545094444	0.965249068632407
ENSMUSG00000026398	Nr5a2	-0.255720513892888	0.65101294984807
ENSMUSG00000098243	Gm4258	0	1
ENSMUSG00000104145	D130019J16Rik	-3.14141097287725	0.835114427048755
ENSMUSG00000103427	Gm37534	0.0757510821248976	1
ENSMUSG00000098206	A430106G13Rik	-0.80258025179088	1
ENSMUSG00000026395	Ptprc	-0.110627776545596	1
ENSMUSG00000104291	A130071D04Rik	-0.299772304606432	1
ENSMUSG00000026393	Nek7	0.185434405594806	0.835114427048755
ENSMUSG00000102448	Gm37101	0.0816132587796599	1
ENSMUSG00000079283	2310009B15Rik	0.0651885507499942	1
ENSMUSG00000102365	Gm37045	0.758201384280801	1
ENSMUSG00000056268	Dennd1b	0.162792681688311	0.942814434642377
ENSMUSG00000104436	Gm37423	-0.298563749924834	1
ENSMUSG00000104900	4930596I21Rik	0.0756660373971239	1
ENSMUSG00000105936	Gm43544	-0.844419311243253	0.964726633718057
ENSMUSG00000102243	Gm37718	-0.724759654065077	1
ENSMUSG00000033964	Zbtb41	0.265794922153868	0.693703681769738
ENSMUSG00000033952	Aspm	0.0288454072515625	1
ENSMUSG00000026368	F13b	-0.0758295656021713	1
ENSMUSG00000057037	Cfhr1	0.0446541723333274	1
ENSMUSG00000090623	Cfhr3	-0.178250647395443	0.950755993135494
ENSMUSG00000070594	Gm4788	-0.0425915649593526	1
ENSMUSG00000033898	Cfhr2	-0.00680896185742498	1
ENSMUSG00000089991	Gm16332	0.00316483252270273	1
ENSMUSG00000104496	Gm5837	-1.38755956346701	0.345902041776344
ENSMUSG00000085867	Gm5834	0.0301041764660407	1
ENSMUSG00000102905	Gm38266	-1.21563128479899	0.420220825777268
ENSMUSG00000087930	Gm26048	-1.00436650599828	0.791358793784993
ENSMUSG00000103691	Gm38019	-0.832784424516617	1
ENSMUSG00000026365	Cfh	-0.267524283463065	0.823072111286483
ENSMUSG00000052726	Kcnt2	-0.161186380411634	1
ENSMUSG00000101795	Gm5835	0.57072526484808	0.817727345383192
ENSMUSG00000026361	Cdc73	0.302411016929444	0.569739965987876
ENSMUSG00000089640	Gm6397	0.0762887037348223	1
ENSMUSG00000018196	Glrx2	0.194622070341112	0.835114427048755
ENSMUSG00000018199	Trove2	-0.00443071338058977	1
ENSMUSG00000018189	Uchl5	-0.216619630036796	0.835114427048755
ENSMUSG00000100455	Gm29170	-0.638766841702901	0.882613815370946
ENSMUSG00000026360	Rgs2	-0.0820739601869486	1
ENSMUSG00000026358	Rgs1	0.396108592499762	0.965249068632407
ENSMUSG00000100441	Gm7266	0.437832778252431	1
ENSMUSG00000026357	Rgs18	-0.793477582257545	0.734508515769677
ENSMUSG00000097130	Gm5262	-0.136388623214044	1
ENSMUSG00000099842	Gm4034	-0.0679933025554358	1
ENSMUSG00000056220	Pla2g4a	0.122737516686646	1
ENSMUSG00000006010	BC003331	0.147172398409749	0.862895139046492
ENSMUSG00000006005	Tpr	0.17776174697715	0.854894369463506
ENSMUSG00000006014	Prg4	-0.156628022952992	1
ENSMUSG00000066842	Hmcn1	0.0517092267218845	1
ENSMUSG00000100595	Gm19087	-0.275055227162268	1
ENSMUSG00000097426	Gm8941	-0.062393485770822	1
ENSMUSG00000102095	C730036E19Rik	0.49833533232989	0.728229488587169
ENSMUSG00000100954	Gm10138	0.531124810286596	0.704156153929657
ENSMUSG00000023150	Ivns1abp	0.487395582401423	0.158381775316028
ENSMUSG00000052748	Swt1	0.313146749021086	0.586877953959475
ENSMUSG00000053286	Trmt1l	-0.0301468471854064	1
ENSMUSG00000106406	Mir7682	0.196838102051916	1
ENSMUSG00000103928	Gm37893	0.0428989729384514	1
ENSMUSG00000026484	Rnf2	-0.152181859938408	0.933902821842297
ENSMUSG00000103238	Gm36527	0.616171559086239	1
ENSMUSG00000100551	Gm19503	0.969103320323515	0.985161598208247
ENSMUSG00000026483	Fam129a	0.00241268320183869	1
ENSMUSG00000100594	2810414N06Rik	-0.595978959682042	0.599662640571073
ENSMUSG00000043019	Edem3	0.737967817240436	0.00112381292866737
ENSMUSG00000032666	1700025G04Rik	-0.238187059237874	0.965249068632407
ENSMUSG00000014980	Tsen15	0.293104211971708	0.84038778554833
ENSMUSG00000032649	Colgalt2	0.436235609907298	0.879314762759752
ENSMUSG00000026482	Rgl1	-0.393947606511743	0.687114898160873
ENSMUSG00000086145	Gm15479	0.838361854689559	1
ENSMUSG00000080950	Gm7278	0.457528959657339	1
ENSMUSG00000008475	Arpc5	0.0511647652584496	1
ENSMUSG00000026480	Ncf2	-0.259298823120248	0.841355971121361
ENSMUSG00000042772	Smg7	0.233469925305551	0.776373095633898
ENSMUSG00000100702	Gm8976	0.0685356119331863	1
ENSMUSG00000042751	Nmnat2	0.0229776258944797	1
ENSMUSG00000026479	Lamc2	0.810740138589733	0.536930615252625
ENSMUSG00000026478	Lamc1	0.135056306494412	0.970436569976879
ENSMUSG00000073538	E330020D12Rik	-0.355223838805413	1
ENSMUSG00000042708	Shcbp1l	-1.40118231352605	0.848973123766595
ENSMUSG00000042699	Dhx9	-0.00401876779551786	1
ENSMUSG00000042684	Npl	0.0762858207326921	1
ENSMUSG00000099858	Gm6652	-0.275460988384478	0.920783972495835
ENSMUSG00000042671	Rgs8	-0.719600260509975	0.835114427048755
ENSMUSG00000100945	Gm29529	-1.09674087613149	0.965249068632407
ENSMUSG00000102404	5530400K19Rik	-3.13240255125192	0.835114427048755
ENSMUSG00000100334	C230024C17Rik	1.32429917910387	0.399081867311132
ENSMUSG00000026475	Rgs16	0.237611681895481	0.965249068632407
ENSMUSG00000099568	Gm28513	0.230610803856393	0.965249068632407
ENSMUSG00000066800	Rnasel	0.0961557643529588	1
ENSMUSG00000042641	Rgsl1	1.34320376622401	1
ENSMUSG00000045968	Teddm2	0.0333743644210458	1
ENSMUSG00000043282	Teddm1b	-1.78834191728417	0.274287359166496
ENSMUSG00000102459	Gm38352	-3.12191551491147	0.835114427048755
ENSMUSG00000026473	Glul	0.147445294548891	0.956296065478773
ENSMUSG00000101903	Gm29291	1.91330173943116	1
ENSMUSG00000100627	A830008E24Rik	2.694520461878	0.965249068632407
ENSMUSG00000004110	Cacna1e	-0.697078222155042	0.965249068632407
ENSMUSG00000096950	Gm9530	0.386265756146684	0.954602669606382
ENSMUSG00000056708	Ier5	-0.188330042023988	0.930151344660698
ENSMUSG00000026471	Mr1	-0.771294820076846	0.181638272013465
ENSMUSG00000026470	Stx6	0.203458793621375	0.835114427048755
ENSMUSG00000033722	BC034090	-0.252229332123818	1
ENSMUSG00000026469	Xpr1	-0.0939154899907552	1
ENSMUSG00000073535	Gm5532	-2.21853577795331	0.140870450429788
ENSMUSG00000033701	Acbd6	-0.00685822764028	1
ENSMUSG00000033684	Qsox1	-0.17453958361709	0.91304812641807
ENSMUSG00000102299	Gm37539	1.70469909567751	0.954100442406399
ENSMUSG00000033671	Cep350	0.313588044159024	0.532241018898642
ENSMUSG00000102833	Gm9694	-0.291210269017495	1
ENSMUSG00000026466	Tor1aip1	-0.122568170540402	0.971582408732319
ENSMUSG00000102964	9430034N14Rik	-1.17386571878881	0.745230534171909
ENSMUSG00000050565	Tor1aip2	-0.372772467765646	0.268191142005137
ENSMUSG00000026601	Axdnd1	-3.14000016855027	0.835114427048755
ENSMUSG00000078193	Gm2000	-0.130875456037733	1
ENSMUSG00000026600	Soat1	-0.270316769346004	0.784019052646886
ENSMUSG00000101523	Gm10031	-0.147836590279272	1
ENSMUSG00000026596	Abl2	0.222534611083628	0.858558080287922
ENSMUSG00000104293	Gm38043	-0.294489078306863	1
ENSMUSG00000060519	Tor3a	0.0258458046518353	1
ENSMUSG00000033557	Fam20b	0.361578378658406	0.34340072884516
ENSMUSG00000026594	Ralgps2	-0.0213416155236835	1
ENSMUSG00000101964	Gm28693	0	1
ENSMUSG00000033544	Angptl1	-2.52476508455595	0.134631238450863
ENSMUSG00000103303	Gm37802	3.22286017059872	0.835114427048755
ENSMUSG00000102960	Gm37943	-0.125780325047941	1
ENSMUSG00000101905	4930439D14Rik	-2.62848338252877	0.965249068632407
ENSMUSG00000103325	Gm10531	-1.10684886118645	0.965249068632407
ENSMUSG00000070565	Rasal2	0.537944135531874	0.307886641231739
ENSMUSG00000102326	Gm37788	-0.556468540657201	1
ENSMUSG00000102391	Gm37578	-3.09154377649091	0.860524153881103
ENSMUSG00000103808	Gm37060	-1.0518630916783	0.791005434582542
ENSMUSG00000049881	2810025M15Rik	0.0757780407374081	1
ENSMUSG00000033488	Cryzl2	-0.0494337941504451	1
ENSMUSG00000026589	Sec16b	-0.107513138274234	0.965249068632407
ENSMUSG00000103962	Gm38213	0.43707051166381	1
ENSMUSG00000061992	Gm4953	1.31428127234578	1
ENSMUSG00000040782	Cop1	0.409923684696461	0.238967030926214
ENSMUSG00000103572	Gm37115	-3.13437540608351	0.835114427048755
ENSMUSG00000015829	Tnr	0.0812951912406895	1
ENSMUSG00000090394	4930523C07Rik	-0.734217075120938	0.143861272765247
ENSMUSG00000026725	Tnn	-0.735909316535697	1
ENSMUSG00000058267	Mrps14	0.168084490388015	0.88163595224086
ENSMUSG00000014226	Cacybp	0.339622390637209	0.455639212801987
ENSMUSG00000103006	4933417C20Rik	-1.44435095913414	0.842274209648342
ENSMUSG00000026721	Rabgap1l	-0.087333589576103	1
ENSMUSG00000103693	Gm37529	0.194878778142666	1
ENSMUSG00000104026	Gm37212	-0.135062475555779	1
ENSMUSG00000104020	Gm37215	-2.62848338252877	0.965249068632407
ENSMUSG00000103391	Gm38302	-0.763918967692288	0.894897151184134
ENSMUSG00000103432	6720464F23Rik	-3.30006858111732	0.154183981327175
ENSMUSG00000102172	Gm37873	-3.10529025384298	0.844911463038868
ENSMUSG00000103200	Gm37328	-1.68064267556004	0.599866103209702
ENSMUSG00000103632	Gm38329	-1.05420778913549	0.453528376580197
ENSMUSG00000104053	Gm38126	-0.743176305264123	0.965249068632407
ENSMUSG00000102852	Gm37083	0.0761397225578144	1
ENSMUSG00000040423	Rc3h1	-0.129670866123271	0.965249068632407
ENSMUSG00000103739	Gm37653	-1.20224823826551	1
ENSMUSG00000026715	Serpinc1	-0.0702458001102302	1
ENSMUSG00000103222	Gm37729	0.180852990502342	1
ENSMUSG00000103680	Gm37072	-0.0401053344334024	1
ENSMUSG00000043467	Zbtb37	-0.202950648341704	0.851698776215427
ENSMUSG00000053332	Gas5	0.541459561374686	0.247638648579982
ENSMUSG00000026709	Dars2	-0.203394277793573	0.895144539800952
ENSMUSG00000026708	Cenpl	-0.909204085250689	0.0844029535491107
ENSMUSG00000026705	Klhl20	0.00619907307358989	1
ENSMUSG00000102817	Gm6185	0.446530797949583	1
ENSMUSG00000026701	Prdx6	-0.00142197841568459	1
ENSMUSG00000026700	Tnfsf4	-0.424930766985758	1
ENSMUSG00000066755	Tnfsf18	0.055933190647282	1
ENSMUSG00000040323	Gm15429	-0.402656892654274	1
ENSMUSG00000102399	Gm5049	2.52691097429334	0.622521766412798
ENSMUSG00000000817	Fasl	-0.766249248408204	0.824186309645909
ENSMUSG00000103625	Gm37357	-0.731439387682724	1
ENSMUSG00000040297	Suco	0.111221025185402	0.984751873088692
ENSMUSG00000026698	Pigc	0.110498321851416	0.965249068632407
ENSMUSG00000040265	Dnm3	-0.809975594923128	0.942183474237638
ENSMUSG00000078190	Dnm3os	-0.131280840722296	1
ENSMUSG00000026694	Mettl13	0.546118144895214	0.066093864664369
ENSMUSG00000026696	Vamp4	-0.0100670808628214	1
ENSMUSG00000026697	Myoc	-0.00201340253033019	1
ENSMUSG00000040225	Prrc2c	0.212294871039764	0.766006969163794
ENSMUSG00000098259	Gm27616	-0.791010558196507	1
ENSMUSG00000026692	Fmo4	-0.326435310129351	0.456495011486919
ENSMUSG00000040181	Fmo1	-0.0545224404562586	1
ENSMUSG00000040170	Fmo2	0.328164313311558	0.586849862669001
ENSMUSG00000095576	Fmo6	0.798795992283703	0.970436569976879
ENSMUSG00000026691	Fmo3	0.51049268563668	0.596276958636689
ENSMUSG00000103288	Gm37273	0.12298646828511	1
ENSMUSG00000071890	Mroh9	-0.99316629613381	0.872654912449115
ENSMUSG00000026586	Prrx1	0.654509823125319	0.850702375275384
ENSMUSG00000040124	Gorab	-0.017209575634539	1
ENSMUSG00000102117	Rpsa-ps1	0.11554707858417	1
ENSMUSG00000026585	Kifap3	-0.322091560879441	0.693703681769738
ENSMUSG00000026584	Scyl3	0.237403810426269	0.698493504046782
ENSMUSG00000041406	BC055324	-0.459324303720652	0.933027365813538
ENSMUSG00000041396	Mettl18	-0.379050214219195	0.748517219570532
ENSMUSG00000026582	Sele	-0.420390944945467	1
ENSMUSG00000026581	Sell	-0.624324921327122	0.580371950575856
ENSMUSG00000026580	Selp	-0.555933296995951	0.629742865806925
ENSMUSG00000090081	Gm16587	-0.0485834531735041	1
ENSMUSG00000086593	Gm16548	-0.0476881486217634	1
ENSMUSG00000026579	F5	0.00373087793912477	1
ENSMUSG00000089790	Gm16588	1.39075986137139	1
ENSMUSG00000040918	Slc19a2	0.180298576043333	0.885318921445123
ENSMUSG00000026578	Ccdc181	-0.212901293178477	0.867288719286544
ENSMUSG00000026577	Blzf1	0.297410719058981	0.71250468145468
ENSMUSG00000026575	Nme7	-0.470784021624975	0.346970239362042
ENSMUSG00000026576	Atp1b1	0.625681351216457	0.0869275108773992
ENSMUSG00000104011	Gm32391	0.154777125104103	1
ENSMUSG00000026574	Dpt	0.71784262841912	0.359201738720064
ENSMUSG00000103659	Gm32569	-2.62391474305516	0.965249068632407
ENSMUSG00000104117	Gm20743	0.130071018685548	1
ENSMUSG00000103320	Gm37403	-1.39687928748577	0.716433750530875
ENSMUSG00000026573	Xcl1	-0.561439724387044	0.965249068632407
ENSMUSG00000040848	Sft2d2	-0.032269967206742	1
ENSMUSG00000040843	Tiprl	0.127089881988173	0.933341058541891
ENSMUSG00000102302	Gm38190	-0.70414248959561	0.562405139704486
ENSMUSG00000040836	Gpr161	-0.946386450838835	0.58340519553628
ENSMUSG00000026571	Dcaf6	-0.0538864119040172	1
ENSMUSG00000104427	Gm38368	-0.342059873236279	1
ENSMUSG00000102401	Gm37864	0.371317563546231	1
ENSMUSG00000026568	Mpc2	0.0331557141697517	1
ENSMUSG00000103763	Gm37860	-0.422942502805229	1
ENSMUSG00000026567	Adcy10	0.0257911355814324	1
ENSMUSG00000026566	Mpzl1	-0.406737904190542	0.772248777861868
ENSMUSG00000103098	Gm37559	2.73118118318099	0.975445714450948
ENSMUSG00000104517	Gm18407	-2.63858727123072	0.965249068632407
ENSMUSG00000040723	Rcsd1	-0.0681548109408528	1
ENSMUSG00000040713	Creg1	-0.00750527632397966	1
ENSMUSG00000104306	Gm36972	0.437687975260036	1
ENSMUSG00000089829	Gm16565	0.872553033335105	0.965249068632407
ENSMUSG00000005763	Cd247	-0.203355132515304	1
ENSMUSG00000103768	Gm37856	-0.72017146241987	1
ENSMUSG00000026565	Pou2f1	-0.515706666510321	0.554909199696665
ENSMUSG00000099008	Gm17976	-3.49944251732534	0.69349550237038
ENSMUSG00000040612	Ildr2	-0.580085917279426	0.360780872918173
ENSMUSG00000091393	5330438I03Rik	0.0825688769625018	1
ENSMUSG00000103400	Gm15853	-0.557618605526462	0.985161598208247
ENSMUSG00000026563	Tada1	0.23774531648828	0.930311940881298
ENSMUSG00000040596	Pogk	0.118413713340124	1
ENSMUSG00000084093	Gm16418	-0.863054291992291	0.96189649995009
ENSMUSG00000086925	Gm6286	3.21140453492366	0.835114427048755
ENSMUSG00000097823	Gm16701	-0.379950378073904	1
ENSMUSG00000060568	Fam78b	1.92779760365893	0.293200970826671
ENSMUSG00000026558	Uck2	0.47489327682773	0.142408946929574
ENSMUSG00000052428	Tmco1	-0.065472707926572	1
ENSMUSG00000026687	Aldh9a1	-0.154121264891533	0.922233202744604
ENSMUSG00000026688	Mgst3	-0.439543231148243	0.202415126234129
ENSMUSG00000015843	Rxrg	-0.248265228945999	0.795864300220383
ENSMUSG00000052534	Pbx1	-0.341590016310637	0.621062316070541
ENSMUSG00000103780	Gm37524	0.841791829124818	1
ENSMUSG00000026683	Nuf2	0.127185538807026	1
ENSMUSG00000026678	Rgs5	0.127016363590805	1
ENSMUSG00000038530	Rgs4	0.383332399354489	0.899386222570101
ENSMUSG00000070532	Ccdc190	-0.723652608472769	1
ENSMUSG00000089990	Gm15852	-3.12191551491147	0.835114427048755
ENSMUSG00000026675	Hsd17b7	-0.43148102180844	0.481988909647266
ENSMUSG00000097503	3110045C21Rik	-0.637599598122994	0.741680114991837
ENSMUSG00000026674	Ddr2	0.142941487880928	1
ENSMUSG00000026670	Uap1	0.654757857667645	0.0304999146774633
ENSMUSG00000026667	Uhmk1	-1.09907833601129	9.11804715881152e-10
ENSMUSG00000044306	4930500M09Rik	-0.731439387682724	1
ENSMUSG00000096964	Gm6345	-0.481529088378007	1
ENSMUSG00000102418	Sh2d1b1	-0.0273989513188263	1
ENSMUSG00000102752	Gm7694	-0.109695318841413	1
ENSMUSG00000038473	Nos1ap	-0.125200668225159	1
ENSMUSG00000042800	Spata46	0.0870360454324516	1
ENSMUSG00000038463	Olfml2b	0.475520423776209	0.93882015660133
ENSMUSG00000026663	Atf6	0.602412710174831	0.0213947321895425
ENSMUSG00000053925	Gm9929	-0.272595211820611	0.962113039830512
ENSMUSG00000026659	Dusp12	-0.316611351336414	0.554029847480583
ENSMUSG00000096968	Gm26620	0.202099276273507	1
ENSMUSG00000070524	Fcrlb	0.160224126708522	1
ENSMUSG00000038421	Fcrla	-0.19238580097495	1
ENSMUSG00000089838	Gm2962	0.0775070191010993	1
ENSMUSG00000026656	Fcgr2b	-0.145593336436415	1
ENSMUSG00000104340	Gm10522	-1.39838623495677	0.703639359143748
ENSMUSG00000059089	Fcgr4	-0.448135773449745	0.671126656633328
ENSMUSG00000059498	Fcgr3	-0.242325141101039	0.884096171949611
ENSMUSG00000026649	Cfap126	0.325315242833555	0.873450206249481
ENSMUSG00000058076	Sdhc	0.0819532288645397	1
ENSMUSG00000056569	Mpz	0.715459288294328	0.785746534443252
ENSMUSG00000038370	Pcp4l1	0.210532106718684	0.965249068632407
ENSMUSG00000005677	Nr1i3	0.0787130890541869	1
ENSMUSG00000005674	Tomm40l	0.407354113262182	0.771203194626803
ENSMUSG00000005681	Apoa2	0.25836816540919	0.835114427048755
ENSMUSG00000058715	Fcer1g	-0.342017699379589	0.543050763366418
ENSMUSG00000013593	Ndufs2	0.152698039971515	0.908179633583727
ENSMUSG00000006403	Adamts4	-0.295724928897706	1
ENSMUSG00000052423	B4galt3	0.0657287812019019	1
ENSMUSG00000062729	Ppox	-0.198468293606178	0.779013843316946
ENSMUSG00000053483	Usp21	-0.0128440161724763	1
ENSMUSG00000062963	Ufc1	-0.0308400826467233	1
ENSMUSG00000079137	Rpl27-ps1	0.875403395448865	1
ENSMUSG00000103983	Gm20045	-0.659794055090802	0.760390258435762
ENSMUSG00000013973	Dedd	-0.0536584155400866	1
ENSMUSG00000013997	Nit1	-0.158804599404547	0.85570833142441
ENSMUSG00000006412	Pfdn2	0.0302961930244114	1
ENSMUSG00000102929	Gm37154	0.224250509118402	1
ENSMUSG00000045259	Klhdc9	-2.62848338252877	0.965249068632407
ENSMUSG00000006411	Nectin4	-0.55121841019482	0.743140657180118
ENSMUSG00000048865	Arhgap30	-0.123197625782681	1
ENSMUSG00000026641	Usf1	-0.481601582374242	0.173736578399921
ENSMUSG00000103711	Tstd1	-0.376879638449204	0.596276958636689
ENSMUSG00000097045	Gm26641	-0.299166286093465	1
ENSMUSG00000038235	F11r	-0.192907674635129	0.835114427048755
ENSMUSG00000091993	B930036N10Rik	-2.14020471147421	0.703639359143748
ENSMUSG00000060244	Alyref2	-0.312420734657069	0.96165341933153
ENSMUSG00000038209	Itln1	0.192348218597976	1
ENSMUSG00000004709	Cd244	0.403338987502999	0.835114427048755
ENSMUSG00000004707	Ly9	-0.0998687503494172	1
ENSMUSG00000038179	Slamf7	-0.109245060334975	1
ENSMUSG00000103083	A630035G10Rik	-1.24774301985884	1
ENSMUSG00000015355	Cd48	0.261445934379259	0.846044472274725
ENSMUSG00000103883	Gm37010	0.542869311994015	1
ENSMUSG00000059058	Tma7-ps	0.0689229413449139	1
ENSMUSG00000015316	Slamf1	-1.62305432080303	0.35520866298526
ENSMUSG00000038147	Cd84	-0.273585635850798	0.875215599915161
ENSMUSG00000073492	Gm10521	0.380760544350485	1
ENSMUSG00000015314	Slamf6	-0.569917942794865	0.835114427048755
ENSMUSG00000026556	Vangl2	-0.239997232958254	0.979308722090241
ENSMUSG00000003458	Ncstn	-0.181491769953281	0.835114427048755
ENSMUSG00000026553	Copa	0.228397948048278	0.803284816868057
ENSMUSG00000003464	Pex19	-0.224868405104806	0.683885595359228
ENSMUSG00000026554	Dcaf8	-0.226390943275	0.671122990778738
ENSMUSG00000013698	Pea15a	-0.0350313072225916	1
ENSMUSG00000007122	Casq1	0.0867040121841838	1
ENSMUSG00000007107	Atp1a4	0.973516468958331	1
ENSMUSG00000038034	Igsf8	-0.188071560306087	0.884330290272565
ENSMUSG00000007097	Atp1a2	0.95975829582899	0.306023952450913
ENSMUSG00000038026	Kcnj9	0.0761473093686492	1
ENSMUSG00000044708	Kcnj10	-0.174893402680126	1
ENSMUSG00000050229	Pigm	0.132123273960637	0.965249068632407
ENSMUSG00000102278	Gm37145	-0.834720317037466	1
ENSMUSG00000103357	Gm7804	0	1
ENSMUSG00000026548	Slamf9	-0.102270862892131	1
ENSMUSG00000037995	Igsf9	-0.247455341524092	1
ENSMUSG00000026547	Tagln2	0.0355381824515761	1
ENSMUSG00000026546	Cfap45	0.0806291000403796	1
ENSMUSG00000085184	4933439K11Rik	-1.83729116332574	1
ENSMUSG00000049598	Vsig8	1.10860906053778	0.343218192265008
ENSMUSG00000053318	Slamf8	0.0416081957176425	1
ENSMUSG00000026544	Dusp23	-0.0531923857573737	1
ENSMUSG00000060128	Gm2710	4.18804393889378	0.423083088336896
ENSMUSG00000037942	Crp	-0.112350613045783	1
ENSMUSG00000102430	Gm38051	-2.55874607656268	0.585431947825961
ENSMUSG00000102701	9430083B18Rik	-1.17603473935931	0.923974459478257
ENSMUSG00000026542	Apcs	-0.392371901492924	0.665537897482104
ENSMUSG00000037924	Olfr16	-0.0879465965019769	1
ENSMUSG00000049456	Olfr1404	0.0904236103004633	1
ENSMUSG00000005339	Fcer1a	0.844969046694642	1
ENSMUSG00000037872	Ackr1	-0.260082724551196	0.965249068632407
ENSMUSG00000005338	Cadm3	-0.284489578405056	0.855790381633127
ENSMUSG00000037860	Aim2	-0.456431030319286	0.718156502119578
ENSMUSG00000037849	Ifi206	-0.705437081456779	1
ENSMUSG00000070501	Ifi214	-1.2318526634227	0.606952477108876
ENSMUSG00000073491	Ifi213	-0.814996717259554	1
ENSMUSG00000043263	Ifi209	-0.733876813166406	0.41631949478565
ENSMUSG00000066677	Pydc3	0.0700258736508267	1
ENSMUSG00000073490	Ifi207	-0.110259868187183	1
ENSMUSG00000073489	Ifi204	-0.117018131331034	1
ENSMUSG00000090222	Ifi203-ps	0.101429603098303	1
ENSMUSG00000102187	Gm7897	-0.301025403920742	1
ENSMUSG00000090272	Mndal	-0.182386034169305	0.945774825216428
ENSMUSG00000026536	Mnda	-0.0347699131140259	1
ENSMUSG00000039997	Ifi203	-0.252491300639242	0.835114427048755
ENSMUSG00000026535	Ifi202b	-0.305388021683466	0.797991990357083
ENSMUSG00000054203	Ifi205	0.180090230581283	1
ENSMUSG00000045381	Olfr433	0.336303705521524	1
ENSMUSG00000047048	Olfr432	0.850888228530464	1
ENSMUSG00000026532	Spta1	-0.624832534369373	1
ENSMUSG00000066672	Olfr417	0	1
ENSMUSG00000028354	Fmn2	-1.23168186944496	0.303457328136338
ENSMUSG00000050069	Grem2	-0.462755788269749	0.517971810110229
ENSMUSG00000026527	Rgs7	0.097505786690657	1
ENSMUSG00000026526	Fh1	0.0834072440605621	1
ENSMUSG00000039783	Kmo	0.0255679614346191	1
ENSMUSG00000026525	Opn3	-0.0722686925155323	1
ENSMUSG00000078185	Chml	0.178770435900768	1
ENSMUSG00000039748	Exo1	0.227439712264491	1
ENSMUSG00000078184	Rbm8a2	0.903903952737986	0.835114427048755
ENSMUSG00000057335	Cep170	-0.0706303136324074	1
ENSMUSG00000104154	Gm38104	-1.84792502935763	1
ENSMUSG00000026504	Sdccag8	-0.0285603215576046	1
ENSMUSG00000103367	Gm38158	0.572155930370308	0.85908319880905
ENSMUSG00000102475	Gm37246	0.0972513127615901	1
ENSMUSG00000102211	Gm37490	0.077208255683383	1
ENSMUSG00000103251	Gm37519	-1.88782527832561	0.660680085912548
ENSMUSG00000019699	Akt3	0.127451471317924	1
ENSMUSG00000102133	Gm37106	0	1
ENSMUSG00000103646	Gm37706	-2.07155333063462	0.835114427048755
ENSMUSG00000097892	Gm26801	2.25934448270757	0.72759817818679
ENSMUSG00000063659	Zbtb18	0.521355100975706	0.080504548593536
ENSMUSG00000102432	Gm29856	-0.987257338863168	0.225195355358091
ENSMUSG00000015961	Adss	0.186148360459105	0.812340299639916
ENSMUSG00000089657	Gm16585	-0.185693018613625	1
ENSMUSG00000091476	Gm16432	1.45642056725271	0.665537897482104
ENSMUSG00000104097	Gm37313	0.473435119464293	1
ENSMUSG00000102493	Gm8010	-0.478617044257522	0.726779729972275
ENSMUSG00000026502	Desi2	0.40617713388594	0.692305711250745
ENSMUSG00000104126	Gm37486	-0.368963099802416	1
ENSMUSG00000086350	B230369F24Rik	-0.142524773551267	1
ENSMUSG00000026500	Cox20	0.137059788216626	1
ENSMUSG00000039630	Hnrnpu	0.0143481078944049	1
ENSMUSG00000104279	Gm38300	0.618797119412397	0.638354914810305
ENSMUSG00000026495	Efcab2	0.112382069335631	1
ENSMUSG00000026494	Kif26b	-0.300226308534644	1
ENSMUSG00000055067	Smyd3	-0.47163223053886	0.378903009883931
ENSMUSG00000096474	Gm5561	-0.354351268499259	1
ENSMUSG00000026492	Tfb2m	0.318601045029293	0.714718956360979
ENSMUSG00000038949	Cnst	0.166871291381492	0.937847390139433
ENSMUSG00000038936	Sccpdh	0.329492654789946	0.690919425972591
ENSMUSG00000026491	Ahctf1	0.442847517039822	0.508748626247959
ENSMUSG00000104418	Gm37070	0.855602912726531	1
ENSMUSG00000026490	Cdc42bpa	0.223256867764365	0.788730304649044
ENSMUSG00000102194	Gm38169	-1.84792502935763	1
ENSMUSG00000026489	Coq8a	-0.474668581300286	0.283729467594444
ENSMUSG00000104520	Gm37336	0.0630394107097577	1
ENSMUSG00000010609	Psen2	-0.274864254633367	0.567179279689215
ENSMUSG00000102923	Gm31728	-0.700201977016185	0.789147851290049
ENSMUSG00000055676	Gm5069	0.821658289879736	0.965249068632407
ENSMUSG00000038855	Itpkb	-0.322370317834186	0.915280141110896
ENSMUSG00000104388	Gm37033	0.311371071941015	1
ENSMUSG00000053963	Stum	1.28029744473007	0.693703681769738
ENSMUSG00000026496	Parp1	0.144887631994381	0.933027365813538
ENSMUSG00000058729	Lin9	-0.192897346965084	0.98465998773477
ENSMUSG00000026499	Acbd3	0.258443011374191	0.665537897482104
ENSMUSG00000103649	Gm37768	-0.0990589905170586	1
ENSMUSG00000103156	Gm38293	0.829139090128907	0.981732686422342
ENSMUSG00000060743	H3f3a	0.344934530651501	0.545670367701699
ENSMUSG00000097347	Gm17275	0.835248159044375	0.453701539298231
ENSMUSG00000073485	H3f3aos	0.989823830237053	0.968003759839274
ENSMUSG00000038806	Sde2	-0.197341727372706	0.920972705306726
ENSMUSG00000026520	Pycr2	0.321090937074895	0.835114427048755
ENSMUSG00000038793	Lefty1	0.853678188971588	0.726779729972275
ENSMUSG00000026519	Tmem63a	0.0211119531077426	1
ENSMUSG00000038776	Ephx1	0.263882176606914	0.748443775476274
ENSMUSG00000038768	9130409I23Rik	-0.383600425494273	0.915280141110896
ENSMUSG00000026516	Nvl	0.438200656422444	0.321165218885831
ENSMUSG00000062169	Cnih4	0.0391090861313172	1
ENSMUSG00000038733	Wdr26	0.324205456384771	0.38186558169146
ENSMUSG00000054135	A430110L20Rik	0.463423467847211	0.958950893700883
ENSMUSG00000103260	Gm8146	-0.469325953149691	1
ENSMUSG00000047369	Dnah14	-0.0594067048860223	1
ENSMUSG00000004880	Lbr	0.187003857051483	0.954602669606382
ENSMUSG00000022995	Enah	0.378042381652548	0.958546845048608
ENSMUSG00000103722	2700078F05Rik	-1.83729116332574	1
ENSMUSG00000026511	Srp9	0.177098448147404	0.922390930596345
ENSMUSG00000038633	Degs1	0.119229718013317	0.950003388554875
ENSMUSG00000100147	1700047M11Rik	-0.222494233692189	0.965249068632407
ENSMUSG00000047539	Fbxo28	-0.0716678835548016	1
ENSMUSG00000097260	Gm5706	0.570054286433552	1
ENSMUSG00000073482	Gm10517	-0.811510558493206	1
ENSMUSG00000026510	Trp53bp2	0.383456987800832	0.306915463750239
ENSMUSG00000026509	Capn2	0.0545268800446897	1
ENSMUSG00000038599	Capn8	0.0308558189657244	1
ENSMUSG00000038576	Susd4	0.538120594743522	0.693703681769738
ENSMUSG00000079164	Tlr5	-0.294805795541219	0.875501125398112
ENSMUSG00000104367	Gm38079	-0.228807248146877	1
ENSMUSG00000030768	Disp1	-0.0612169842906945	1
ENSMUSG00000102478	BC085271	-0.299741743278482	1
ENSMUSG00000046836	Brox	0.198574327477793	0.823072111286483
ENSMUSG00000042901	Aida	-0.167831792288184	0.912917113099372
ENSMUSG00000056050	Mia3	-0.189221074897804	0.84027006028626
ENSMUSG00000103415	Gm37339	-1.41166926084004	0.281857844894927
ENSMUSG00000072258	Taf1a	0.0555008101602771	1
ENSMUSG00000104212	Gm37986	-1.78065423394943	0.835114427048755
ENSMUSG00000053461	Hhipl2	-0.350782820881344	0.914826883311246
ENSMUSG00000104022	Gm37214	-0.29581671340475	1
ENSMUSG00000039384	Dusp10	-0.370978525374763	0.710349411988474
ENSMUSG00000044854	1700056E22Rik	-0.524833720877473	0.479612871784558
ENSMUSG00000039377	Hlx	-0.187700134891572	0.965249068632407
ENSMUSG00000102158	Gm34342	1.90248047499418	1
ENSMUSG00000026621	Marc1	-0.101314730128201	0.975134957533309
ENSMUSG00000073481	Marc2	-0.137113527664443	0.952465867498973
ENSMUSG00000088559	Mir1981	0.840165443299088	1
ENSMUSG00000039349	C130074G19Rik	-0.559282963595528	0.0806010391737207
ENSMUSG00000026620	Mark1	0.582271192360429	0.509700287202937
ENSMUSG00000039318	Rab3gap2	0.335126664934897	0.477286918048831
ENSMUSG00000026618	Iars2	0.00696638065337667	1
ENSMUSG00000065581	Mir194-1	-1.88166867883786	0.85908319880905
ENSMUSG00000102526	Gm37785	-0.439718533631706	1
ENSMUSG00000026617	Bpnt1	0.162032296824145	0.835114427048755
ENSMUSG00000097261	4930532G15Rik	-1.3439190882283	0.892505092948633
ENSMUSG00000026615	Eprs	0.115329078041702	0.959287559199016
ENSMUSG00000051295	9630028B13Rik	-2.62848338252877	0.965249068632407
ENSMUSG00000097615	Gm2061	0.114452560928502	1
ENSMUSG00000026614	Slc30a10	0.337159406014806	0.781916503074921
ENSMUSG00000102546	Gm9722	0	1
ENSMUSG00000039246	Lyplal1	-0.070891202173414	1
ENSMUSG00000039239	Tgfb2	-0.570150186420065	0.875215599915161
ENSMUSG00000001305	Rrp15	0.338043225055354	0.47283267360583
ENSMUSG00000097784	A430105J06Rik	-0.477532526855942	0.978961403158512
ENSMUSG00000097935	Gm3809	-3.50770723376222	0.665537897482104
ENSMUSG00000026611	Spata17	1.1884286998696	0.281842420802584
ENSMUSG00000107163	Gm43496	2.75290996230306	0.996893494843998
ENSMUSG00000039210	Gpatch2	0.410154193594035	0.370579400432296
ENSMUSG00000104394	Gm37254	0.398648583997617	0.627898143713243
ENSMUSG00000104245	Gm38155	-4.04974830249587	0.359201738720064
ENSMUSG00000103923	Gm37896	-0.842219190160745	1
ENSMUSG00000026610	Esrrg	-0.599916753487691	0.451704051800005
ENSMUSG00000103577	9330162B11Rik	-2.62848338252877	0.965249068632407
ENSMUSG00000026609	Ush2a	1.47972013087058	0.896483216882565
ENSMUSG00000026608	Kctd3	0.375209152202349	0.408296284941241
ENSMUSG00000037624	Kcnk2	-0.0462543729771081	1
ENSMUSG00000102824	Pdcd5-ps	-0.593311918567594	0.965249068632407
ENSMUSG00000026605	Cenpf	-0.11082730908006	1
ENSMUSG00000026604	Ptpn14	0.540678711627718	0.550067774324515
ENSMUSG00000104435	Gm37422	0.342764651241405	0.720501909039158
ENSMUSG00000026603	Smyd2	0.285202866002739	0.608337851555941
ENSMUSG00000010175	Prox1	0.141590059903173	0.991070543546517
ENSMUSG00000099404	Gm28172	-0.0768629556203638	1
ENSMUSG00000079045	Prox1os	-0.0401502829501242	1
ENSMUSG00000093064	Gm23153	0	1
ENSMUSG00000089872	Rps6kc1	-0.0247614433909396	1
ENSMUSG00000026634	Angel2	0.0764078289185841	1
ENSMUSG00000037568	Vash2	-0.473895626416287	1
ENSMUSG00000103964	Gm8407	0	1
ENSMUSG00000066595	Flvcr1	0.330888550662994	0.747681578365036
ENSMUSG00000057072	Spata45	3.20824535958496	0.835114427048755
ENSMUSG00000026632	Tatdn3	-0.221374006867996	0.89603836537663
ENSMUSG00000062510	Nsl1	-0.0973309356369881	1
ENSMUSG00000026630	Batf3	-0.46069178202863	0.845235902613867
ENSMUSG00000026628	Atf3	-1.16456668135808	0.797991990357083
ENSMUSG00000073478	D730003I15Rik	-0.267595866779318	0.959311289809707
ENSMUSG00000103685	Gm37074	0.994984609971214	0.970289873879534
ENSMUSG00000037499	Nenf	0.230426882710207	0.795289651816328
ENSMUSG00000026627	Tmem206	0.281526702927933	0.871676889851426
ENSMUSG00000026626	Ppp2r5a	-0.0963413550985602	0.985922375156634
ENSMUSG00000103114	Gm32200	-0.380851567307521	1
ENSMUSG00000102246	9430037O13Rik	-2.62391474305516	0.965249068632407
ENSMUSG00000037474	Dtl	-0.0812864916741444	1
ENSMUSG00000037461	Ints7	-0.379238535208323	0.380112443714224
ENSMUSG00000026623	Lpgat1	-0.146906978719463	0.940856767503893
ENSMUSG00000102840	Gm38037	-0.585249752620046	1
ENSMUSG00000026622	Nek2	-0.380537838918679	0.966342142926113
ENSMUSG00000055833	1700034H15Rik	-0.0176172893750621	1
ENSMUSG00000037434	Slc30a1	-0.235318811501018	0.835114427048755
ENSMUSG00000049353	Rd3	-0.725210116981407	0.45817576600764
ENSMUSG00000097416	Gm26670	-0.255651372597943	1
ENSMUSG00000026637	Traf5	-0.391486002803454	0.545670367701699
ENSMUSG00000093003	Mir3473c	-1.83729116332574	1
ENSMUSG00000103653	Gstp-ps	0.357063519159131	0.728229488587169
ENSMUSG00000097089	Gm26879	0.070334418058658	1
ENSMUSG00000037395	Rcor3	0.282813355081958	0.728376863311822
ENSMUSG00000097316	Gm10516	-0.916376096102135	0.425794367624211
ENSMUSG00000058248	Kcnh1	-0.730061323504596	1
ENSMUSG00000037375	Hhat	-0.427728719335855	0.812340299639916
ENSMUSG00000047384	A730013G03Rik	3.91961532848313	0.572662758621802
ENSMUSG00000016262	Sertad4	0.59845600147467	0.965249068632407
ENSMUSG00000103640	Gm31406	0	1
ENSMUSG00000016181	Diexf	0.390625454199523	0.383875466176734
ENSMUSG00000026638	Irf6	-0.392385325274889	0.509664129538235
ENSMUSG00000079144	A130010J15Rik	0.043372887584234	1
ENSMUSG00000037318	Traf3ip3	-0.612545346508172	0.620767278664718
ENSMUSG00000089683	4930570N18Rik	0.519900318679011	1
ENSMUSG00000026639	Lamb3	-0.156793237687464	0.988132874482685
ENSMUSG00000016194	Hsd11b1	0.133451695367725	0.965249068632407
ENSMUSG00000103089	Gm38118	-1.60112337763815	0.930908190759918
ENSMUSG00000009633	G0s2	-0.436680334810375	0.835114427048755
ENSMUSG00000104348	Gm37691	0.18678043226539	1
ENSMUSG00000016179	Camk1g	-0.811259707447474	1
ENSMUSG00000103692	4930503O07Rik	2.694520461878	0.965249068632407
ENSMUSG00000026640	Plxna2	0.0690965357712681	1
ENSMUSG00000102523	Gm37783	0.118318174888618	1
ENSMUSG00000102841	Gm38036	0.844969046694642	1
ENSMUSG00000016494	Cd34	0.79333945719802	0.407884909748943
ENSMUSG00000097325	Gm16897	0.322257176914555	1
ENSMUSG00000096929	A330023F24Rik	-0.145452527946412	1
ENSMUSG00000104206	Gm32250	-3.12096558281674	0.838055046769404
ENSMUSG00000104525	Gm37334	0.0628148507694573	1
ENSMUSG00000103867	9630010A21Rik	-0.651104254198174	1
ENSMUSG00000104077	Gm37027	-0.439766555658573	1
ENSMUSG00000016493	Cd46	-1.08375934544849	0.14740882794892
ENSMUSG00000104010	Gm37366	0.0702628629196364	1
ENSMUSG00000103443	Gm37132	-0.746111915858289	1
ENSMUSG00000016481	Cr1l	-0.0735476995966112	1
ENSMUSG00000026616	Cr2	-1.37751753597651	0.367963997367874
ENSMUSG00000103120	Gm37392	3.19112879558164	0.835114427048755
ENSMUSG00000050530	Fam171a1	0.0188265660401133	1
ENSMUSG00000026643	Nmt2	-0.0312732460796813	1
ENSMUSG00000049950	Rpp38	-0.128457264374652	1
ENSMUSG00000026644	Acbd7	0.63549388541324	1
ENSMUSG00000026645	Olah	0.864769529416976	1
ENSMUSG00000026650	Meig1	-0.814415507340228	1
ENSMUSG00000026648	Dclre1c	-0.386827819221061	0.678678965205566
ENSMUSG00000026646	Suv39h2	0.674335054241019	0.40263381680295
ENSMUSG00000109865	Hspa14	0.219929960753049	0.835114427048755
ENSMUSG00000051396	Gm45902	0.217831646768033	0.985944040641022
ENSMUSG00000039496	Cdnf	0.180646564721564	1
ENSMUSG00000081278	Gm13186	1.73899451991505	0.932820303419507
ENSMUSG00000026655	Fam107b	-0.152745879785258	0.947739376664575
ENSMUSG00000080703	Gm13183	-2.62391474305516	0.965249068632407
ENSMUSG00000081070	Gm13181	-4.44283649105139	0.172704724001079
ENSMUSG00000085205	Gm13185	-3.14542634696587	0.835114427048755
ENSMUSG00000026657	Frmd4a	0.290710000134753	0.871676889851426
ENSMUSG00000086018	Gm13179	-1.61262668866716	0.946046800291643
ENSMUSG00000039449	Prpf18	-0.00279816831091437	1
ENSMUSG00000083378	Gm13196	-3.12481299555969	0.835114427048755
ENSMUSG00000048186	Bend7	0.822537223140555	0.0124956762906123
ENSMUSG00000026662	Sephs1	0.0298812457418669	1
ENSMUSG00000026664	Phyh	0.220127216598279	0.758975556456113
ENSMUSG00000086670	Gm13194	-0.345970504110183	1
ENSMUSG00000069188	Gm13192	3.19112879558164	0.835114427048755
ENSMUSG00000026669	Mcm10	-0.764395775281486	0.278763933482362
ENSMUSG00000026672	Optn	-0.0981359766464769	0.965249068632407
ENSMUSG00000086430	4930551O13Rik	0.232734750337818	1
ENSMUSG00000026676	Ccdc3	0.335468872324735	0.997310607654336
ENSMUSG00000081005	Gm13198	1.35880763166841	1
ENSMUSG00000039145	Camk1d	-0.557869528361467	0.392253583799368
ENSMUSG00000039128	Cdc123	-0.141501090081049	0.918643418155068
ENSMUSG00000025817	Nudt5	0.129076480672471	0.965249068632407
ENSMUSG00000056718	Gm13199	-0.206041528796811	1
ENSMUSG00000025816	Sec61a2	-0.165263093431581	1
ENSMUSG00000085818	Gm13267	1.42270461789915	0.850702375275384
ENSMUSG00000025815	Dhtkd1	-0.154217641070491	0.927452465286448
ENSMUSG00000043241	Upf2	0.191859556812363	0.819292795072389
ENSMUSG00000045319	Proser2	0.211646052906346	0.848580471455859
ENSMUSG00000039063	Echdc3	-0.0784584172916989	1
ENSMUSG00000087125	A230108P19Rik	-1.22691663580012	1
ENSMUSG00000039046	Usp6nl	0.0975945324812811	1
ENSMUSG00000086109	Gm13391	-1.2334569508803	1
ENSMUSG00000002107	Celf2	-0.174176343663979	0.965249068632407
ENSMUSG00000015619	Gata3	-2.10142325893715	0.0263765703646659
ENSMUSG00000025782	Taf3	-0.120605145234948	1
ENSMUSG00000103570	C630004M23Rik	-2.62701258755047	0.965249068632407
ENSMUSG00000025781	Atp5c1	0.275325390490443	0.567718214247053
ENSMUSG00000037262	Kin	0.0234816382487626	1
ENSMUSG00000037254	Itih2	-0.222686684485643	0.738529523840503
ENSMUSG00000025780	Itih5	-0.045863897059878	1
ENSMUSG00000061186	Sfmbt2	-0.776463802363913	0.671122990778738
ENSMUSG00000026778	Prkcq	0.0647875750120627	1
ENSMUSG00000103774	Gm36932	3.57550175258401	0.700281416760047
ENSMUSG00000102992	Gm37766	-3.13145062912645	0.835114427048755
ENSMUSG00000086006	Gm13293	0	1
ENSMUSG00000082424	Gm13292	-0.42012566904307	1
ENSMUSG00000082314	Gm13296	0.215598162647814	1
ENSMUSG00000026773	Pfkfb3	0.366464317222935	0.814156686947963
ENSMUSG00000102329	Gm10851	1.3725455697088	1
ENSMUSG00000037197	Rbm17	0.0542993041435602	1
ENSMUSG00000026770	Il2ra	-0.402273082575331	1
ENSMUSG00000104101	Gm37881	-0.02260992853562	1
ENSMUSG00000023206	Il15ra	-0.0513762564149405	1
ENSMUSG00000058594	Fbxo18	0.00217335965995822	1
ENSMUSG00000047909	Ankrd16	-0.0296881387600457	1
ENSMUSG00000026768	Itga8	-0.125970006190127	1
ENSMUSG00000086843	E030013I19Rik	0.354958580215527	1
ENSMUSG00000026767	Mindy3	0.302597786497894	0.555242470445937
ENSMUSG00000104449	Gm37255	-0.302773502556866	1
ENSMUSG00000104406	Gm38014	-0.818741404026031	0.80082906413894
ENSMUSG00000026730	Pter	-0.801384130662828	0.00091762821516933
ENSMUSG00000049630	C1ql3	-0.882239027909059	0.835114427048755
ENSMUSG00000104459	Gm37824	-0.245303561063983	0.93882015660133
ENSMUSG00000103143	Gm37742	-4.04908732653619	0.395528550624688
ENSMUSG00000026727	Rsu1	-0.0468233921157725	1
ENSMUSG00000102691	Gm37780	0.306606752373845	1
ENSMUSG00000086358	Gm13270	-0.146093027796312	1
ENSMUSG00000026726	Cubn	2.28179335560644	0.726779729972275
ENSMUSG00000026723	Trdmt1	-0.021991250130127	1
ENSMUSG00000026728	Vim	0.178212467768326	0.965249068632407
ENSMUSG00000003418	St8sia6	0.116536647787235	1
ENSMUSG00000063275	Hacd1	-0.109187634236015	1
ENSMUSG00000102553	D930036K23Rik	-0.165124587181052	1
ENSMUSG00000086657	Stamos	-0.311090115444874	0.959004962843124
ENSMUSG00000026718	Stam	0.126163645891992	0.965249068632407
ENSMUSG00000103901	Gm37499	-0.161993030044647	1
ENSMUSG00000026712	Mrc1	0.0860368754357363	1
ENSMUSG00000036949	Slc39a12	1.9195763018983	0.743140657180118
ENSMUSG00000057914	Cacnb2	-0.768718186263432	0.871676889851426
ENSMUSG00000070271	Gm13268	-1.60696372248836	0.960873043265936
ENSMUSG00000083633	Gm13312	0.864769529416976	1
ENSMUSG00000026707	Nsun6	-0.494179610161932	0.495087690726496
ENSMUSG00000017418	Arl5b	-0.142752559702642	0.96165341933153
ENSMUSG00000102258	Gm38257	-0.0263102174396063	1
ENSMUSG00000083860	Gm13313	-2.30675453286933	0.258704281848685
ENSMUSG00000082632	Gm13365	2.694520461878	0.965249068632407
ENSMUSG00000026748	Plxdc2	0.240784558494729	1
ENSMUSG00000082235	Gm13326	0.701522456541653	1
ENSMUSG00000053702	Nebl	-0.229946791873699	1
ENSMUSG00000054057	A930004D18Rik	0.00414169622828844	1
ENSMUSG00000054074	Skida1	0.0174314693562203	1
ENSMUSG00000086340	1810059C17Rik	-3.13433990287577	0.835114427048755
ENSMUSG00000026743	Mllt10	0.22114766109629	0.7266296215208
ENSMUSG00000081619	Gm13351	1.18177878775885	0.902216342914146
ENSMUSG00000026740	Dnajc1	0.156490303447396	0.876713407728645
ENSMUSG00000083070	Gm13350	-3.8040369420385	0.499491988078139
ENSMUSG00000051154	Commd3	0.104662717665983	0.980952129873079
ENSMUSG00000026739	Bmi1	0.140379455743391	0.965249068632407
ENSMUSG00000026737	Pip4k2a	0.12257120413451	1
ENSMUSG00000026736	4930426L09Rik	-1.46755125740521	0.85908319880905
ENSMUSG00000037683	Armc3	0.573537161426457	1
ENSMUSG00000023094	Msrb2	0.12165952446739	0.993981648516311
ENSMUSG00000043415	Otud1	0.0212233623681071	1
ENSMUSG00000036617	Etl4	-0.285666227739265	0.812340299639916
ENSMUSG00000083777	Gm13361	0.316910745701017	1
ENSMUSG00000081128	Gm13328	1.49881370327744	0.855552951198988
ENSMUSG00000036591	Arhgap21	0.207008522088287	0.783580491691853
ENSMUSG00000075514	Gm13375	-0.531578775361308	0.484855330122606
ENSMUSG00000026679	Enkur	0.632678971240094	1
ENSMUSG00000048550	Thnsl1	-0.199540010296599	0.965249068632407
ENSMUSG00000083863	Gm13341	0.453036531389265	0.844911463038868
ENSMUSG00000083563	Gm13340	0.339548340796738	0.853365908090899
ENSMUSG00000082884	Gm13339	-0.49530412211458	1
ENSMUSG00000026786	Apbb1ip	-0.203284299712317	0.965249068632407
ENSMUSG00000069136	A130006I12Rik	-1.34114287473987	0.878991229495912
ENSMUSG00000026784	Pdss1	0.207325355417019	0.947144600650431
ENSMUSG00000058835	Abi1	-9.77506945957392e-05	1
ENSMUSG00000026781	Acbd5	-0.269160060810464	0.596276958636689
ENSMUSG00000026779	Mastl	-0.948188259120881	0.315666351666352
ENSMUSG00000026775	Yme1l1	-0.0576437435162122	1
ENSMUSG00000081648	Gm13423	-0.00174236160199698	1
ENSMUSG00000084098	Gm13422	0.0818318305698554	1
ENSMUSG00000102704	Gm38309	-0.265518093242099	0.990990451142468
ENSMUSG00000026771	Spopl	0.00642518335958831	1
ENSMUSG00000026986	Hnmt	0.239304684837149	0.816321190412197
ENSMUSG00000044103	Il1f9	-0.415588307712841	0.97550869164875
ENSMUSG00000026981	Il1rn	-1.18287955533524	0.128915005113489
ENSMUSG00000026979	Psd4	-0.2993562778599	0.751089777925972
ENSMUSG00000026976	Pax8	-1.67336336250917	0.965249068632407
ENSMUSG00000084241	Gm13416	0.288230948650801	1
ENSMUSG00000004113	Cacna1b	0.153184964672489	1
ENSMUSG00000036893	Ehmt1	0.318334688544716	0.4377795072651
ENSMUSG00000026972	Arrdc1	-0.28236985998775	0.697551674549027
ENSMUSG00000026974	Zmynd19	1.1677019887201	3.82452686789159e-05
ENSMUSG00000026975	Dph7	-0.0913313790906301	1
ENSMUSG00000036850	Mrpl41	0.0826002516356749	1
ENSMUSG00000036833	Pnpla7	-0.179872917291374	0.947739376664575
ENSMUSG00000083796	Gm13369	1.73663294470418	0.930151344660698
ENSMUSG00000006476	Nsmf	0.663299912568311	0.00288777617200787
ENSMUSG00000099320	Mir7664	1.38672027441581	1
ENSMUSG00000036813	Entpd8	-0.00867830437800104	1
ENSMUSG00000036805	Noxa1	-0.0261543617792123	1
ENSMUSG00000087028	Gm13387	0.946113562699079	1
ENSMUSG00000078202	Nrarp	0.792612244038695	0.95877520183153
ENSMUSG00000059555	Tor4a	0.101796482626394	1
ENSMUSG00000013465	Nelfb	-0.0919778441339965	0.980878413945956
ENSMUSG00000026969	Fam166a	0.0724119171088165	1
ENSMUSG00000036752	Tubb4b	0.34082063573228	0.435349330307768
ENSMUSG00000044628	Rnf208	-0.57681583868318	1
ENSMUSG00000006471	Ndor1	-0.00728766056172853	1
ENSMUSG00000078201	Tmem203	-0.304312145015617	0.793420510951107
ENSMUSG00000048707	Tprn	0.607294462550553	0.324281082899492
ENSMUSG00000026966	Ssna1	-0.0354306596506898	1
ENSMUSG00000026965	Anapc2	-0.186105565424077	0.821931254962002
ENSMUSG00000097345	AA543186	1.59706615485043	0.167229140493473
ENSMUSG00000036646	Man1b1	0.222308803663065	0.649210440257339
ENSMUSG00000026958	Dpp7	-0.0104285991508317	1
ENSMUSG00000026956	Uap1l1	-0.0867741649662991	1
ENSMUSG00000026955	Sapcd2	0.206661359984634	1
ENSMUSG00000015085	Entpd2	-0.70325089821113	0.223784325466081
ENSMUSG00000015094	Npdc1	0.106473827976803	1
ENSMUSG00000036587	Fut7	0.0911108061639128	1
ENSMUSG00000026944	Abca2	0.0407179268219838	1
ENSMUSG00000047617	Paxx	0.149945928210798	0.965249068632407
ENSMUSG00000015093	Clic3	1.03403597928412	0.357070625482922
ENSMUSG00000015090	Ptgds	-0.114280930945254	1
ENSMUSG00000026943	Lcn12	0.623926372720072	0.841353280629468
ENSMUSG00000015083	C8g	-0.240404486383046	0.769550794716685
ENSMUSG00000015095	Fbxw5	0.107370935062069	0.965249068632407
ENSMUSG00000026942	Traf2	-0.36853392377767	0.386175114820045
ENSMUSG00000015092	Edf1	0.107914792219665	0.991151905289673
ENSMUSG00000026941	Mamdc4	-0.0221035261481023	1
ENSMUSG00000036504	Phpt1	0.359511305523578	0.809282198881836
ENSMUSG00000015087	Rabl6	0.287078749479918	0.580718090089915
ENSMUSG00000052403	Fcnaos	-0.1395271281964	1
ENSMUSG00000026940	Ccdc183	-0.51422135346243	0.766040682455248
ENSMUSG00000026939	Tmem141	0.12571441627449	1
ENSMUSG00000026938	Fcna	-0.313523280160664	0.936854692039844
ENSMUSG00000036449	Lcn8	-0.453611144068928	0.954086763833633
ENSMUSG00000026937	Lcn5	0.0543068048215524	1
ENSMUSG00000062061	Obp2a	3.58958416286381	0.693703681769738
ENSMUSG00000087612	A230005M16Rik	1.37055482469627	1
ENSMUSG00000049086	Bmyc	0.374399372096783	0.904063485134163
ENSMUSG00000079539	Obp2b	2.71269455877461	0.965249068632407
ENSMUSG00000058740	Kcnt1	-0.611080117119053	1
ENSMUSG00000026933	Camsap1	0.427137000200067	0.568635412038359
ENSMUSG00000036352	Ubac1	0.432417419011293	0.285964779083265
ENSMUSG00000026932	Nacc2	-0.138330314091077	0.926004734925725
ENSMUSG00000087679	Tmem250-ps	0.132872630926097	0.978876919670205
ENSMUSG00000087595	1810012K08Rik	-0.200563497480448	1
ENSMUSG00000036327	Qsox2	0.187122251809982	0.873766603180285
ENSMUSG00000048038	Ccdc187	0.935226520834573	1
ENSMUSG00000026930	Gpsm1	0.362774416418856	0.723713946601318
ENSMUSG00000075467	Dnlz	0.0917329286990758	0.995383183654977
ENSMUSG00000026928	Card9	-0.376108808799363	0.793591359461482
ENSMUSG00000086779	Gm13562	0.780042810939814	0.965249068632407
ENSMUSG00000036281	Snapc4	0.0810849235106449	1
ENSMUSG00000085767	Gm13563	0.156472418443325	1
ENSMUSG00000026927	Sdccag3	0.234647136621276	0.718156502119578
ENSMUSG00000026926	Pmpca	0.145062652603638	0.930151344660698
ENSMUSG00000026925	Inpp5e	0.032559203362388	1
ENSMUSG00000026924	Sec16a	0.079386993444553	1
ENSMUSG00000086714	0610009E02Rik	0.18729782573099	1
ENSMUSG00000026923	Notch1	0.42276382456283	0.496004004347365
ENSMUSG00000026921	Egfl7	-0.107168385415684	0.984620468700512
ENSMUSG00000026922	Agpat2	0.172954915711115	0.868804427281973
ENSMUSG00000036186	Fam69b	-0.221581521482128	1
ENSMUSG00000077192	Snora17	0.28856835190188	1
ENSMUSG00000036160	Surf6	0.21942822061644	0.809056477238823
ENSMUSG00000015776	Med22	-0.126361562769322	0.965249068632407
ENSMUSG00000062647	Rpl7a	0.2057110940427	0.749756149552581
ENSMUSG00000065258	Gm23969	-0.751111403011682	0.965249068632407
ENSMUSG00000015790	Surf1	-0.163131866364648	0.869854247825755
ENSMUSG00000014873	Surf2	0.122355858599382	0.965249068632407
ENSMUSG00000014867	Surf4	0.0955797783031712	0.970436569976879
ENSMUSG00000049897	Stkld1	-0.38723262175304	0.965249068632407
ENSMUSG00000052406	Rexo4	0.0799870313340789	1
ENSMUSG00000014852	Adamts13	-0.193885564581139	0.975445714450948
ENSMUSG00000015488	Cacfd1	0.034115213377852	1
ENSMUSG00000036067	Slc2a6	-0.0473360220198304	1
ENSMUSG00000036040	Adamtsl2	-0.210778169835501	0.965249068632407
ENSMUSG00000009216	Fam163b	0.372007659902734	1
ENSMUSG00000009614	Sardh	-0.17644911405063	0.894897151184134
ENSMUSG00000091192	Sardhos	-1.29135066056826	0.695050624554283
ENSMUSG00000009621	Vav2	-0.0529273436028225	1
ENSMUSG00000086669	AA645442	-0.467689940771946	1
ENSMUSG00000109946	Brd3os	0.5037162491974	0.870137530428252
ENSMUSG00000026918	Brd3	-0.148882568436532	0.871676889851426
ENSMUSG00000026917	Wdr5	0.160645319875754	0.835114427048755
ENSMUSG00000080538	Gm25541	0.0760105761054127	1
ENSMUSG00000085929	Gm13421	-0.230530736497926	1
ENSMUSG00000015846	Rxra	0.12519720406511	0.965249068632407
ENSMUSG00000085766	2810430I11Rik	-0.81167072667358	1
ENSMUSG00000026837	Col5a1	-0.113122517859263	1
ENSMUSG00000086560	Gm13372	0.0617485791344739	1
ENSMUSG00000026835	Fcnb	-0.646253543251016	0.884330290272565
ENSMUSG00000026833	Olfm1	-0.471765771659993	0.693703681769738
ENSMUSG00000087196	Gm13373	1.45311770152163	0.913798070994956
ENSMUSG00000035829	Ppp1r26	1.28921168320055	0.634847632392289
ENSMUSG00000026831	1700007K13Rik	0.972913031883535	0.976298384578498
ENSMUSG00000035772	Mrps2	0.404167991777273	0.172370627432849
ENSMUSG00000082895	Rpsa-ps9	-3.52982235655135	0.731613785799179
ENSMUSG00000026829	Gbgt1	-1.15809849699447	0.804818344439006
ENSMUSG00000063611	Gm10134	-1.38183771803346	0.921681763471617
ENSMUSG00000026821	Ralgds	0.029100269553313	1
ENSMUSG00000087667	Gm13381	2.694520461878	0.965249068632407
ENSMUSG00000026816	Gtf3c5	0.125293327688082	0.975445714450948
ENSMUSG00000026815	Gfi1b	1.73101538391592	0.934332433003329
ENSMUSG00000026812	Tsc1	-0.376826130839257	0.416041685650579
ENSMUSG00000026809	Spaca9	2.69222477208597	0.970436569976879
ENSMUSG00000026807	Ak8	-0.789942430171851	1
ENSMUSG00000035666	Gtf3c4	0.0141957360909875	1
ENSMUSG00000026806	Ddx31	0.509707524140504	0.27494889682443
ENSMUSG00000026805	Barhl1	-0.756768441596456	0.965249068632407
ENSMUSG00000079502	Cfap77	0.322508284709594	1
ENSMUSG00000083773	Gm13394	0.384994153014655	0.289569342897623
ENSMUSG00000026803	Ttf1	0.0538514658456175	1
ENSMUSG00000043535	Setx	0.113743199892787	0.965249068632407
ENSMUSG00000035513	Ntng2	0.182691275440118	1
ENSMUSG00000079499	6530402F18Rik	0.173503804012021	1
ENSMUSG00000026799	Med27	0.292547397002163	0.816405987528588
ENSMUSG00000039844	Rapgef1	0.111225589134271	0.965249068632407
ENSMUSG00000079497	Gm13420	-0.201205183760429	1
ENSMUSG00000075425	Gm13547	1.37097900970043	1
ENSMUSG00000039826	Trub2	0.320092866796008	0.631590005768116
ENSMUSG00000026798	Coq4	0.137723486906171	0.965249068632407
ENSMUSG00000059316	Slc27a4	-0.184277526927629	0.841355971121361
ENSMUSG00000069020	Urm1	0.248044094996356	0.732160469870364
ENSMUSG00000039787	Cercam	-0.0521945379910368	1
ENSMUSG00000026790	Odf2	0.047750547258916	1
ENSMUSG00000019715	Gle1	-0.214182333610296	0.775512609233237
ENSMUSG00000057738	Sptan1	0.167334416239823	0.844411132545106
ENSMUSG00000039715	Wdr34	0.281196450263493	0.718860001533746
ENSMUSG00000054766	Set	0.168284234677377	0.842274209648342
ENSMUSG00000026785	Pkn3	-0.0195730066133298	1
ENSMUSG00000015335	Zdhhc12	-0.00150706971438074	1
ENSMUSG00000039686	Zer1	-0.407546066873122	0.419890750369812
ENSMUSG00000039678	Tbc1d13	-0.00582925729929305	1
ENSMUSG00000085401	Slc39a1-ps	1.78314392218109	0.965249068632407
ENSMUSG00000015337	Endog	0.142640974944079	0.930151344660698
ENSMUSG00000039660	Spout1	-0.0169661432685084	1
ENSMUSG00000039648	Kyat1	-0.533081395093794	0.185973323289381
ENSMUSG00000100747	1700084E18Rik	-0.549456017144037	0.926986533121787
ENSMUSG00000007476	Lrrc8a	-0.199128030949049	0.959311289809707
ENSMUSG00000099041	Gm28035	-0.474914251490125	0.730587072874726
ENSMUSG00000079484	Phyhd1	-0.453844407110188	0.438384209668689
ENSMUSG00000075419	Dolk	-0.339948358045342	0.567284739686484
ENSMUSG00000052533	Nup188	0.149877178350755	0.965249068632407
ENSMUSG00000026860	Sh3glb2	-0.0837938860661385	1
ENSMUSG00000026858	Miga2	-0.168670077343693	0.911382414311189
ENSMUSG00000026856	Dolpp1	-0.140092626529808	0.934899499521521
ENSMUSG00000026853	Crat	-0.402100685854346	0.26910204028746
ENSMUSG00000087435	Gm16323	-0.413268199444788	1
ENSMUSG00000039515	Ptpa	-0.0975953758232434	0.990310098988447
ENSMUSG00000089762	Ier5l	0.506854369858318	0.759585011768524
ENSMUSG00000047363	Cstad	-0.379938901915274	1
ENSMUSG00000087268	Gm14486	1.34324680121808	1
ENSMUSG00000075416	Gm14488	-1.23188307622632	1
ENSMUSG00000044320	1700001O22Rik	1.39075986137139	1
ENSMUSG00000026857	Ntmt1	0.119502649438405	1
ENSMUSG00000039483	Asb6	-0.0195840681277727	1
ENSMUSG00000039476	Prrx2	0.0520354596201906	1
ENSMUSG00000050737	Ptges	1.25504060845538	0.0306190694974434
ENSMUSG00000026848	Tor1b	-0.059124690664323	1
ENSMUSG00000026849	Tor1a	0.1558683267612	0.922769564261972
ENSMUSG00000026851	BC005624	0.00926457391081391	1
ENSMUSG00000026854	Usp20	-0.37065256865945	0.450521179268657
ENSMUSG00000075415	Fnbp1	-0.233482335705605	0.6366694387753
ENSMUSG00000087269	D330023K18Rik	0.0387554756246664	1
ENSMUSG00000000194	Gpr107	-0.145020259186059	0.917738973665585
ENSMUSG00000087430	Gm13405	-3.50845978982641	0.671122990778738
ENSMUSG00000062661	Ncs1	0.101372236854757	1
ENSMUSG00000055632	Hmcn2	0.292017127656293	0.852805639904844
ENSMUSG00000076441	Ass1	0.149488613198925	0.961626839020067
ENSMUSG00000026843	Fubp3	-0.126070129194153	0.965249068632407
ENSMUSG00000039356	Exosc2	0.262283957180027	0.835114427048755
ENSMUSG00000087549	Gm13427	-0.57031201259382	1
ENSMUSG00000026842	Abl1	-0.236954225217608	0.759705220292652
ENSMUSG00000043102	Qrfp	-0.596637144416681	0.853695501906902
ENSMUSG00000026840	Lamc3	0.880700619846145	0.419890750369812
ENSMUSG00000001864	Aif1l	-0.301666585544757	1
ENSMUSG00000001855	Nup214	0.0611596898639096	1
ENSMUSG00000050592	Fam78a	-0.444081512598648	0.806524562745526
ENSMUSG00000051373	Plpp7	-0.617523842864695	0.788730304649044
ENSMUSG00000039262	Prrc2b	-0.164684273721865	0.841900206966688
ENSMUSG00000086216	Gm13610	0.959330222955849	1
ENSMUSG00000039254	Pomt1	-0.0239349899075475	1
ENSMUSG00000002550	Uck1	0.636134385003903	0.0356101645462521
ENSMUSG00000044627	Swi5	0.052717063155085	1
ENSMUSG00000002546	Golga2	-0.00567556504338362	1
ENSMUSG00000026825	Dnm1	0.178941234427609	1
ENSMUSG00000039205	Ciz1	0.0441139279038268	1
ENSMUSG00000039195	1110008P14Rik	0.213807005798034	0.835114427048755
ENSMUSG00000026822	Lcn2	-0.640031284491884	0.8040409870451
ENSMUSG00000026820	Ptges2	0.197129794689071	0.762604718106556
ENSMUSG00000083004	Gm13413	0.630402972979599	1
ENSMUSG00000026819	Slc25a25	-0.208005404908509	1
ENSMUSG00000039164	Naif1	-0.532056387089148	0.427712157826924
ENSMUSG00000103175	Gm37169	0.0678727319978983	1
ENSMUSG00000085017	Gm13412	-1.65835257623035	0.965249068632407
ENSMUSG00000039157	Fam102a	0.17207484561011	0.942183474237638
ENSMUSG00000026810	Dpm2	0.20234087977611	0.835114427048755
ENSMUSG00000079442	St6galnac4	0.572268691107428	0.41631949478565
ENSMUSG00000026811	St6galnac6	-0.402092815583968	0.279945397367073
ENSMUSG00000026817	Ak1	-0.0987552946584823	1
ENSMUSG00000026814	Eng	-0.0142396967871573	1
ENSMUSG00000009566	Fpgs	-0.0709550566228742	1
ENSMUSG00000009555	Cdk9	-0.0480187247655176	1
ENSMUSG00000059013	Sh2d3c	-0.270695395983942	0.746339275118044
ENSMUSG00000009551	6330409D20Rik	0.0647671775444083	1
ENSMUSG00000039021	Ttc16	0.502966760352903	1
ENSMUSG00000009563	Tor2a	0.0590505180595276	1
ENSMUSG00000053746	Ptrh1	0.454963586873028	0.763193177735351
ENSMUSG00000038987	Cfap157	-0.393488221012609	0.98496659387362
ENSMUSG00000026797	Stxbp1	-0.227507800053634	0.965249068632407
ENSMUSG00000085397	Gm13524	0	1
ENSMUSG00000026796	Fam129b	-0.918650005546248	0.110758294643351
ENSMUSG00000026792	Lrsam1	-0.425020661987545	0.340174462646877
ENSMUSG00000038900	Rpl12	0.64114301446521	0.151798127840642
ENSMUSG00000026791	Slc2a8	-0.390590182466498	0.497621024517586
ENSMUSG00000038860	Garnl3	0.00694826371714389	1
ENSMUSG00000038831	Ralgps1	-0.867651909155473	0.00587936220386678
ENSMUSG00000085087	Gm13528	0.825325481331035	0.925672758705967
ENSMUSG00000004105	Angptl2	0.25646894830264	0.907976076706402
ENSMUSG00000068966	Zbtb34	-0.343049009564946	0.622521766412798
ENSMUSG00000085742	Gm13536	0.0588644678299023	1
ENSMUSG00000026788	Zbtb43	0.0118266798543674	1
ENSMUSG00000038740	Mvb12b	-0.158843133049605	0.994832871386756
ENSMUSG00000086904	Gm13404	-3.1262748456906	0.835114427048755
ENSMUSG00000087461	C230014O12Rik	0.0842111762458341	1
ENSMUSG00000038718	Pbx3	0.938802718011733	0.0346410694271236
ENSMUSG00000038696	Mapkap1	0.445630074184063	0.0738854793497431
ENSMUSG00000081992	Gm13408	3.18604450311077	0.844911463038868
ENSMUSG00000026867	Gapvd1	0.113719552535247	0.965249068632407
ENSMUSG00000026864	Hspa5	0.600871447592859	0.147726785701769
ENSMUSG00000070953	Rabepk	0.192367055287412	0.860634867125838
ENSMUSG00000035949	Fbxw2	0.0900545984377696	0.983084854604069
ENSMUSG00000107167	Gm34653	-1.59387808656374	0.952456831893706
ENSMUSG00000026869	Psmd5	0.0549601813245165	1
ENSMUSG00000026870	Cutal	-0.218925840416248	0.716944645906602
ENSMUSG00000026873	Phf19	-0.0649328161169039	1
ENSMUSG00000026875	Traf1	-0.0477009227817476	1
ENSMUSG00000026874	Hc	-0.0860598966319978	1
ENSMUSG00000085599	Gm13449	0.338455301432258	1
ENSMUSG00000035875	AI182371	-0.320958022939818	0.407868034020319
ENSMUSG00000057110	Cntrl	0.175813138196529	0.871676889851426
ENSMUSG00000026878	Rab14	-0.145573108982859	0.885682888406781
ENSMUSG00000026879	Gsn	0.0763202303632082	1
ENSMUSG00000026880	Stom	-0.598312883969733	0.0388001031190363
ENSMUSG00000075391	Gm13443	-0.0954399358010306	0.987573111509715
ENSMUSG00000035778	Ggta1	0.412529454533837	0.821752567162191
ENSMUSG00000026883	Dab2ip	-0.152344673159105	0.965249068632407
ENSMUSG00000026885	Ttll11	-0.0710236357112635	1
ENSMUSG00000026895	Ndufa8	0.345044322370066	0.554909199696665
ENSMUSG00000026894	Morn5	0.051257911330503	1
ENSMUSG00000026890	Lhx6	1.09619888313724	0.0105918521077308
ENSMUSG00000026889	Rbm18	0.148633853715154	0.908519431132429
ENSMUSG00000026887	Mrrf	0.104072205527791	0.97957090089069
ENSMUSG00000085141	Gm13429	2.69289407605227	0.965249068632407
ENSMUSG00000087187	Gm13431	-0.5290460247785	0.861872940536959
ENSMUSG00000047250	Ptgs1	-0.492654565984481	0.467927822279297
ENSMUSG00000106933	Gm43621	-1.13084803637785	0.835114427048755
ENSMUSG00000083716	Gm13436	0.412837075091906	0.650715060973732
ENSMUSG00000009030	Pdcl	0.444789862417886	0.206522540849903
ENSMUSG00000075376	Rc3h2	0.187139229949781	0.823072111286483
ENSMUSG00000066798	Zbtb6	-0.14994114358239	0.971268083179475
ENSMUSG00000050714	Zbtb26	0.0320459138765007	1
ENSMUSG00000035437	Rabgap1	0.0787208433897381	1
ENSMUSG00000026915	Strbp	0.223220883928128	0.695304019341852
ENSMUSG00000107491	Gm17893	-0.766002884772704	1
ENSMUSG00000053164	Gpr21	0.453937095287171	1
ENSMUSG00000035403	Crb2	1.3735654853305	0.650399027403139
ENSMUSG00000035392	Dennd1a	-0.0968405825688503	1
ENSMUSG00000107529	Gm44291	-0.563140692154003	1
ENSMUSG00000000247	Lhx2	-0.299286963900692	0.95859075211959
ENSMUSG00000098383	Gm27197	-1.84792502935763	1
ENSMUSG00000084124	Gm13588	-0.238839606546676	1
ENSMUSG00000107883	Gm44062	-3.14021837523127	0.835114427048755
ENSMUSG00000026749	Nek6	0.268695877756394	0.649056790791285
ENSMUSG00000108210	Gm35808	0	1
ENSMUSG00000026750	Psmb7	-0.0405115938779662	1
ENSMUSG00000082931	Gm13586	-1.10439003031119	0.965249068632407
ENSMUSG00000063972	Nr6a1	-0.0507910957425175	1
ENSMUSG00000108124	Gm44146	0.0366376092083867	1
ENSMUSG00000085201	Nr6a1os	2.30602635151204	0.708390870333087
ENSMUSG00000107884	Gm44144	0.0588644678299023	1
ENSMUSG00000107468	5730507A11Rik	-0.460898616046614	1
ENSMUSG00000046618	Olfml2a	3.35119361591816	0.0717911115215657
ENSMUSG00000085755	Gm13496	0.391886500606599	1
ENSMUSG00000035295	Wdr38	0.689387876827624	0.95859075211959
ENSMUSG00000062997	Rpl35	0.169605416603572	0.965249068632407
ENSMUSG00000026755	Arpc5l	0.424281807135329	0.220582424645946
ENSMUSG00000026754	Golga1	0.531973135940776	0.114946674861738
ENSMUSG00000035236	Scai	-0.204940668872379	0.956296065478773
ENSMUSG00000107955	Gm44027	2.69289407605227	0.965249068632407
ENSMUSG00000026753	Ppp6c	0.0660782207724795	1
ENSMUSG00000083240	Gm13453	0.620570476911916	1
ENSMUSG00000082536	Gm13456	0.462722075917886	0.526643075637478
ENSMUSG00000083260	Gm13460	0.851696655958269	1
ENSMUSG00000081999	Gm13461	-0.270392235789252	1
ENSMUSG00000080994	Gm13464	0.995992246108424	0.970436569976879
ENSMUSG00000026866	Kynu	-0.0151303062514041	1
ENSMUSG00000049744	Arhgap15	-0.66081300524164	0.467927822279297
ENSMUSG00000036890	Gtdc1	-0.0166799052893234	1
ENSMUSG00000026872	Zeb2	-0.316964226058208	0.743219176445672
ENSMUSG00000052248	Zeb2os	0.0814081382550742	1
ENSMUSG00000098320	Vis1	0.0588644678299023	1
ENSMUSG00000083807	Gm13466	0.0820977159519605	1
ENSMUSG00000086644	Gm13470	-0.5617325216493	1
ENSMUSG00000086353	Gm13481	-1.22871027570771	1
ENSMUSG00000083866	Gm13472	0	1
ENSMUSG00000052155	Acvr2a	0.283080797604857	0.630133348297609
ENSMUSG00000026761	Orc4	0.286129784907242	0.634549395816801
ENSMUSG00000036792	Mbd5	0.0606053279164595	1
ENSMUSG00000081272	Gm13509	-0.0213820737430447	1
ENSMUSG00000069495	Epc2	-0.026038370290917	1
ENSMUSG00000026764	Kif5c	-0.495667044266624	1
ENSMUSG00000026765	Lypd6b	-3.14542634696587	0.835114427048755
ENSMUSG00000050447	Lypd6	0.152453667356795	1
ENSMUSG00000026766	Mmadhc	0.136275868251908	0.954100442406399
ENSMUSG00000085862	Gm13483	0.34503845528356	1
ENSMUSG00000115545	BX649293.1	0.0892983686176397	1
ENSMUSG00000082483	Gm13486	-0.597404367415127	1
ENSMUSG00000083270	Gm13498	-1.20566642024522	0.965249068632407
ENSMUSG00000017144	Rnd3	-0.369206679845432	0.491080514737419
ENSMUSG00000081173	Gm13500	0.590639463244228	1
ENSMUSG00000087701	Gm13493	-0.436559608545823	1
ENSMUSG00000036249	Rbm43	-0.623189974630626	0.158465378840722
ENSMUSG00000026946	Nmi	-0.515561809585968	0.0263351895714218
ENSMUSG00000053475	Tnfaip6	-0.818901276247602	1
ENSMUSG00000036202	Rif1	0.410399751342568	0.443272448366759
ENSMUSG00000026950	Neb	-0.777095790009711	0.49957747710045
ENSMUSG00000086447	Gm13522	-1.12768484401479	0.250606708085361
ENSMUSG00000036093	Arl5a	0.0512343975905704	1
ENSMUSG00000085315	A430018G15Rik	-0.224716883618102	1
ENSMUSG00000017412	Cacnb4	-0.204529977127092	1
ENSMUSG00000025201	Bloc1s2-ps	0.242076988143153	1
ENSMUSG00000055371	Stam2	0.0941141027129307	1
ENSMUSG00000036053	Fmnl2	-0.318002791927919	0.791328923662889
ENSMUSG00000097857	Gm26603	-1.83729116332574	1
ENSMUSG00000061136	Prpf40a	0.0558166196943544	1
ENSMUSG00000026960	Arl6ip6	-0.108442478469337	0.972437065218475
ENSMUSG00000082472	Gm13501	0.0532037729254304	1
ENSMUSG00000082301	Gm14032	0.840165443299088	1
ENSMUSG00000082578	Gm13527	0.0982996397906352	1
ENSMUSG00000026826	Nr4a2	-0.517013935254908	0.965249068632407
ENSMUSG00000054181	A930012O16Rik	0.116067177616375	1
ENSMUSG00000026827	Gpd2	0.949867352946741	2.49120792452201e-05
[truncated: 21,030 more rows]

## Sheet: si1 13d
all.results		lnc1.Cnt.FC	lnc1.Cnt.padj
ENSMUSG00000051951	Xkr4	-1.94617043707862	1
ENSMUSG00000102343	Gm37381	3.07828635404483	0.610953990276904
ENSMUSG00000025902	Sox17	-0.490888548393724	0.101393925569598
ENSMUSG00000102269	Gm7357	-0.354347708598942	0.926955533093093
ENSMUSG00000096126	Gm22307	2.58011993144789	0.833920369291349
ENSMUSG00000098104	Gm6085	-0.910523130513	0.723609220765649
ENSMUSG00000103922	Gm6123	-0.455590900103972	0.896088806464115
ENSMUSG00000033845	Mrpl15	-0.242983428734366	0.401213028330536
ENSMUSG00000102275	Gm37144	0.159864479809226	0.908023100789279
ENSMUSG00000025903	Lypla1	-0.0484284933919308	1
ENSMUSG00000033813	Tcea1	0.346326780159663	0.333395015511343
ENSMUSG00000103280	Gm37277	2.57217819793159	0.833920369291349
ENSMUSG00000002459	Rgs20	-0.21787349039801	1
ENSMUSG00000033793	Atp6v1h	0.423653504493077	0.00958037431032711
ENSMUSG00000025907	Rb1cc1	0.175266489154305	0.650890408160161
ENSMUSG00000090031	4732440D04Rik	0.372761890206594	0.735951389728278
ENSMUSG00000104385	Gm7449	-2.7567480771939	0.833920369291349
ENSMUSG00000102135	Gm37108	-1.13373172318698	0.753786386876507
ENSMUSG00000051285	Pcmtd1	-0.0134766495657852	1
ENSMUSG00000098201	Gm26983	1.66636815313668	0.455165587302016
ENSMUSG00000103509	Gm38372	0.578741797617887	0.571507504792558
ENSMUSG00000048538	Gm9826	1.05139627602603	0.641355763764744
ENSMUSG00000097797	Gm26901	-0.215351559853397	1
ENSMUSG00000086235	Gm16284	0.611318868262881	1
ENSMUSG00000103933	Gm36964	0.330717992776796	0.931246363687591
ENSMUSG00000061024	Rrs1	-0.0623925974742837	0.977213308215744
ENSMUSG00000025911	Adhfe1	-0.524728018150612	0.0180432114681322
ENSMUSG00000079671	2610203C22Rik	0.0853737775009986	1
ENSMUSG00000081441	Gm6161	0.706067713653774	0.965504754901893
ENSMUSG00000067879	3110035E14Rik	0.984051735692265	0.833920369291349
ENSMUSG00000025912	Mybl1	0.266260814983912	0.833920369291349
ENSMUSG00000045210	Vcpip1	-0.114759660259044	0.833920369291349
ENSMUSG00000097893	1700034P13Rik	-0.830746084142216	0.0277876209420124
ENSMUSG00000025915	Sgk3	0.148742917657638	0.728118603603942
ENSMUSG00000046334	Gm6195	-0.201277077041333	1
ENSMUSG00000046101	Mcmdc2	-0.380181361856536	0.661307261267512
ENSMUSG00000098234	Snhg6	0.363422913230603	0.179027027469411
ENSMUSG00000093178	Snord87	-0.296225779591949	1
ENSMUSG00000099032	Tcf24	1.02232831134732	0.000118293922896915
ENSMUSG00000104025	E330040D14Rik	2.665019626052	0.104891522746395
ENSMUSG00000025916	Ppp1r42	0.33825479221463	0.740258131329109
ENSMUSG00000025917	Cops5	-0.155676700971694	0.614056130460014
ENSMUSG00000056763	Cspp1	0.286830127312038	0.261388527094039
ENSMUSG00000067851	Arfgef1	0.963159446063553	1.22038509131523e-08
ENSMUSG00000083422	Gm15604	0.696933901222413	0.954342381710349
ENSMUSG00000048960	Prex2	0.0714170904639416	0.998119934444081
ENSMUSG00000101827	Gm28686	1.1253732054731	0.93048812567394
ENSMUSG00000101610	Gm7560	0.318949728927391	1
ENSMUSG00000097628	Gm2383	-1.31128079224972	0.831890434692004
ENSMUSG00000016918	Sulf1	0.382396358227223	0.833920369291349
ENSMUSG00000025938	Slco5a1	-0.15965943467807	1
ENSMUSG00000042414	Prdm14	0	1
ENSMUSG00000005886	Ncoa2	0.0869885015033488	0.923460499576318
ENSMUSG00000103506	Gm38376	1.80384714008232	1
ENSMUSG00000103495	Gm37409	0.618848420927522	1
ENSMUSG00000104170	Gm37702	3.45008182599587	0.426020250260865
ENSMUSG00000087782	Gm23169	3.0706596475245	0.610953990276904
ENSMUSG00000103085	Gm38120	0.312448643307423	0.833920369291349
ENSMUSG00000102664	Gm38380	-0.343804559808053	1
ENSMUSG00000101476	Gm29570	-0.157433311421769	1
ENSMUSG00000101171	Gm7593	0.303314174524857	1
ENSMUSG00000025935	Tram1	-0.0467691134669778	1
ENSMUSG00000025937	Lactb2	0.0146962113776599	1
ENSMUSG00000102982	Gm38319	0.710236141184872	0.397898691037339
ENSMUSG00000067813	Xkr9	0.347546096663423	0.284379672700317
ENSMUSG00000097711	Gm5523	-0.0193900880177454	1
ENSMUSG00000025932	Eya1	-0.181911356563325	1
ENSMUSG00000054493	Gm9947	0.0815115036704427	1
ENSMUSG00000025930	Msc	0.444039051290361	0.650251908325048
ENSMUSG00000103492	Gm37412	0.435900143224792	1
ENSMUSG00000082193	Rpl5-ps1	2.05788068977973	0.742695704255224
ENSMUSG00000073737	Gm10566	-0.182252846978363	1
ENSMUSG00000092083	Kcnb2	3.44971897990557	0.401303644331433
ENSMUSG00000104149	Gm37138	0.701946382385119	0.661397502925549
ENSMUSG00000101652	Gm6060	-0.162507564265976	1
ENSMUSG00000025925	Terf1	-0.225912155286293	0.475528897762272
ENSMUSG00000104379	Gm37509	2.57217819793159	0.833920369291349
ENSMUSG00000032719	Sbspon	1.1083637831415	0.923460499576318
ENSMUSG00000100652	Gm7634	3.0706596475245	0.610953990276904
ENSMUSG00000043716	Rpl7	0.357285293721906	0.0999419786647585
ENSMUSG00000025921	Rdh10	0.254294537351331	0.311810559679457
ENSMUSG00000100868	Gm28095	3.07440548755502	0.610953990276904
ENSMUSG00000025920	Stau2	0.429099904792253	0.0795717588638345
ENSMUSG00000089982	Gm7568	-0.163690717868188	1
ENSMUSG00000025939	Ube2w	0.222071911613026	0.456486098220379
ENSMUSG00000102457	Gm38342	1.11826133930048	0.923460499576318
ENSMUSG00000079658	Eloc	0.0833743132415824	0.864937043930249
ENSMUSG00000100959	Gm7654	0.616870853899118	1
ENSMUSG00000025940	Tmem70	0.253197811858451	0.391108872423321
ENSMUSG00000025779	Ly96	0.0646261682106087	1
ENSMUSG00000091020	Gm5828	0.311654657771394	0.898683608074083
ENSMUSG00000042686	Jph1	0.760853584020826	0.66486734123702
ENSMUSG00000101589	Rbm6-ps1	0.628962997348157	0.816629436575548
ENSMUSG00000067780	Pi15	1.64245727838224	0.000235929312297375
ENSMUSG00000025776	Crispld1	-2.7567480771939	0.833920369291349
ENSMUSG00000100554	Gm7690	3.4428534123165	0.429566438027236
ENSMUSG00000100720	Gm10075	0.630031168602333	1
ENSMUSG00000100204	Gm4849	0.327861251787608	1
ENSMUSG00000043760	Pkhd1	-0.485514552055155	0.119120515320136
ENSMUSG00000090142	Gm15795	0	1
ENSMUSG00000041859	Mcm3	-1.02552243734157	6.37739109154708e-07
ENSMUSG00000097934	6720483E21Rik	1.26441153946433	0.844260301898576
ENSMUSG00000025931	Paqr8	0.654189725359436	0.243287368884424
ENSMUSG00000041809	Efhc1	-0.344423539910148	0.833154324193302
ENSMUSG00000041779	Tram2	-0.554889662016578	0.0999576112997001
ENSMUSG00000100819	Gm2693	0.921470230938053	0.774794052758837
ENSMUSG00000025933	Tmem14a	0.742455344086201	0.00717906339769982
ENSMUSG00000025934	Gsta3	0.612521345813888	0.016798141828211
ENSMUSG00000099343	Gm28836	-0.707342076601136	0.393750848845031
ENSMUSG00000025936	Gm4956	-0.530503164799288	0.939843121598137
ENSMUSG00000067750	Khdc1a	3.07453302594516	0.610953990276904
ENSMUSG00000041722	Khdc1c	3.73580976905356	0.308419759442838
ENSMUSG00000028033	Kcnq5	0.382773474773202	0.9298939234802
ENSMUSG00000082935	Gm7658	0.365935599493839	0.47044583522262
ENSMUSG00000102766	Gm6420	0.361157237053337	1
ENSMUSG00000097970	Gm27028	0.195949216429937	0.954054922988255
ENSMUSG00000100775	Gm29107	-2.18838565719333	0.292061364062731
ENSMUSG00000026158	Ogfrl1	0.0581178662730307	0.991949071306918
ENSMUSG00000097920	Gm7784	0.319719273375012	1
ENSMUSG00000026156	B3gat2	-0.179424643759685	0.891873987914393
ENSMUSG00000026155	Smap1	0.329859993105503	0.27136656459117
ENSMUSG00000026154	Sdhaf4	0.368833670098384	0.145843718932259
ENSMUSG00000026153	Fam135a	0.353277797977242	0.235000798001674
ENSMUSG00000026141	Col19a1	3.07440548755502	0.610953990276904
ENSMUSG00000099997	Tubb4b-ps2	-0.188315519742206	1
ENSMUSG00000100131	Gm28439	2.57690144719254	0.849256886815061
ENSMUSG00000067736	Gm10222	-0.733216538333385	0.991949071306918
ENSMUSG00000101939	Gm28438	0.979520199012138	0.00138093007377611
ENSMUSG00000101111	Gm28437	-0.198854336492181	1
ENSMUSG00000100862	Gm10925	0.269573430829789	1
ENSMUSG00000102070	Gm28661	-1.12577850534511	0.741354686204961
ENSMUSG00000101249	Gm29216	1.31886941043498	0.314858233939139
ENSMUSG00000073725	Lmbrd1	-0.0757978837931091	0.908935761672978
ENSMUSG00000101514	Gm5524	-1.10617532976368	0.000155812841580405
ENSMUSG00000086240	Gm7846	-0.956134826456782	1
ENSMUSG00000099492	Gm5525	-0.843798386879437	0.752218736289964
ENSMUSG00000101726	Gm7858	0	1
ENSMUSG00000100261	Gm6473	0.561037777768175	0.966617429124719
ENSMUSG00000048874	Phf3	0.101133067025515	0.80950976239706
ENSMUSG00000103783	Gm37522	2.57628067887947	0.841055133562172
ENSMUSG00000104315	Gm37906	0.208477563388012	1
ENSMUSG00000026064	Ptp4a1	0.0738642167641332	1
ENSMUSG00000117310		-1.71115752320897	0.257625920411114
ENSMUSG00000086727	4931428L18Rik	-0.950102399682655	0.260838430063942
ENSMUSG00000100237	Gm28644	-2.5711101455719	0.122487696090761
ENSMUSG00000100910	Gm29128	-4.40441075164442	0.0974268070618307
ENSMUSG00000050217	Lgsn	-0.240151918212744	1
ENSMUSG00000101093	Gm10307	-3.27760996346099	0.610953990276904
ENSMUSG00000070960	Gm19680	-0.659810365522294	1
ENSMUSG00000091318	Gm5415	-3.25898781375992	0.610953990276904
ENSMUSG00000100481	Gm7114	1.70451523552082	0.841055133562172
ENSMUSG00000026134	Prim2	-0.59726115363548	0.0333974700956678
ENSMUSG00000102714	Gm37618	-2.75267484104523	0.833920369291349
ENSMUSG00000103746	1700001G17Rik	-1.28121786332843	0.403534651106594
ENSMUSG00000004768	Rab23	0.51363277141771	0.151870487664316
ENSMUSG00000042215	Bag2	-0.47631551192733	0.582793645811362
ENSMUSG00000042197	Zfp451	-0.0387606667848733	1
ENSMUSG00000042182	Bend6	-0.197008579860765	1
ENSMUSG00000026131	Dst	-0.178594931596594	0.578609501554927
ENSMUSG00000103364	Gm38157	1.23165120115585	0.63960656739821
ENSMUSG00000096992	Gm26788	0.986675841595851	0.81596084267863
ENSMUSG00000101462	Gm3052	0.143496198443699	1
ENSMUSG00000102336	Gm37233	0.37154981201791	1
ENSMUSG00000042111	Ccdc115	-0.382457883153059	0.134322836717347
ENSMUSG00000026127	Imp4	-0.224706675361569	0.339721204743227
ENSMUSG00000026126	Ptpn18	-0.862839585801542	0.0174108980471312
ENSMUSG00000100280	Gm28417	0.441778736738336	0.916936631468422
ENSMUSG00000101223	4930568A12Rik	-0.69431000006247	1
ENSMUSG00000037509	Arhgef4	-0.349635751099695	0.940601843912244
ENSMUSG00000104002	Gm38336	0.48355637757407	0.717084780168831
ENSMUSG00000037503	Fam168b	0.446119372994069	0.00962244542057579
ENSMUSG00000026123	Plekhb2	0.880477843333578	2.35806551419989e-06
ENSMUSG00000045216	Hs6st1	-0.263841109791375	0.345350034236208
ENSMUSG00000102202	Gm33280	0.171080769746531	0.988227318349584
ENSMUSG00000037470	Uggt1	0.356195693539405	0.0988561101417607
ENSMUSG00000047180	Neurl3	-0.288408696151601	0.26807189906592
ENSMUSG00000037447	Arid5a	-0.672996832093283	0.0695670979465163
ENSMUSG00000102762	4930403P22Rik	-1.94850104930103	1
ENSMUSG00000010453	Kansl3	-0.172194291820095	0.543931622225724
ENSMUSG00000037432	Fer1l5	-0.352663149814379	0.514422791884433
ENSMUSG00000001143	Lman2l	0.280118965017404	0.253376110781783
ENSMUSG00000037408	Cnnm4	0.614772716248687	0.155980270997565
ENSMUSG00000104316	Gm37909	-2.75267484104523	0.833920369291349
ENSMUSG00000001138	Cnnm3	0.336152399043546	0.294118728642352
ENSMUSG00000067653	Ankrd23	-0.384276158792008	0.817894757509087
ENSMUSG00000079610	Ankrd39	0.314783153817989	0.467931138804506
ENSMUSG00000026121	Sema4c	0.195327072819208	0.612274059173317
ENSMUSG00000087589	D430040D24Rik	0.646703122768228	0.390440591932632
ENSMUSG00000046337	Fam178b	-1.62967251903717	0.70638040598747
ENSMUSG00000061518	Cox5b	-0.112583292445948	0.874983225679046
ENSMUSG00000037351	Actr1b	0.262743711361904	0.258699092402942
ENSMUSG00000026117	Zap70	-1.51283661595526	0.000307452130121101
ENSMUSG00000026116	Tmem131	-0.146737752747524	0.602486466710738
ENSMUSG00000102930	Gm38115	1.79950390709064	1
ENSMUSG00000103159	F830112A20Rik	0.18183406304537	1
ENSMUSG00000050122	Vwa3b	-1.18505530015036	0.0959654345215132
ENSMUSG00000026113	Inpp4a	0.137409721203087	0.797440351304381
ENSMUSG00000026112	Coa5	0.416138904639178	0.016372913959253
ENSMUSG00000026111	Unc50	0.271179313963778	0.215725230163384
ENSMUSG00000026110	Mgat4a	-0.210858909929884	0.78879714671847
ENSMUSG00000026090	2010300C02Rik	-1.57816952667122	0.347013506429979
ENSMUSG00000060771	Tsga10	0.64969196364927	0.147394540489467
ENSMUSG00000037216	Lipt1	-0.233649517080239	0.508436211091102
ENSMUSG00000026088	Mitd1	-0.0834667847731835	0.923460499576318
ENSMUSG00000026087	Mrpl30	0.196081940418762	0.588493098503591
ENSMUSG00000058407	Txndc9	-0.155335544907706	0.610953990276904
ENSMUSG00000026083	Eif5b	0.300829526524985	0.134652229688547
ENSMUSG00000026082	Rev1	-0.424639425535587	0.205883801322137
ENSMUSG00000103804	Gm37062	0	1
ENSMUSG00000037138	Aff3	0.805353967495223	0.343365713028037
ENSMUSG00000085280	Gm16151	0.986669644623972	0.81596084267863
ENSMUSG00000048814	Lonrf2	3.45006492368301	0.429566438027236
ENSMUSG00000026080	Chst10	0.728813278848425	0.833920369291349
ENSMUSG00000102447	Gm6621	-0.307954337006732	0.97737492000112
ENSMUSG00000026078	Pdcl3	-0.00342749031589067	1
ENSMUSG00000103046	Gm37309	1.26651056622755	0.0540057023313584
ENSMUSG00000026077	Npas2	6.49591955580061	1.07909873418549e-09
ENSMUSG00000092553	Gm20428	2.58011993144789	0.833920369291349
ENSMUSG00000092563	Gm3617	3.45381967261061	0.429566438027236
ENSMUSG00000073702	Rpl31	0.39943693808642	0.347323589389876
ENSMUSG00000003134	Tbc1d8	-0.0748286797199667	0.947482565798154
ENSMUSG00000003135	Cnot11	-0.338782227176587	0.176718076242392
ENSMUSG00000085894	Gm15832	-0.134751330818694	0.916908625867906
ENSMUSG00000077704	Snord89	-0.169401254256244	1
ENSMUSG00000048234	Rnf149	0.23959115433023	0.359096109976344
ENSMUSG00000064936	Gm23722	0	1
ENSMUSG00000102471	Gm5100	0.216368546889295	1
ENSMUSG00000050967	Creg2	-1.02672867612255	0.977004277299444
ENSMUSG00000057173	Rfx8	1.81109749806052	1
ENSMUSG00000026074	Map4k4	1.1150685951101	1.20005562337727e-05
ENSMUSG00000026073	Il1r2	-1.54026505278293	0.0532640911070958
ENSMUSG00000026072	Il1r1	-1.13893108545609	0.220835398564459
ENSMUSG00000103560	Gm38070	0.943084422633049	0.333911483560268
ENSMUSG00000070942	Il1rl2	0.218967694526789	0.916085075013444
ENSMUSG00000026069	Il1rl1	-1.11557949394312	0.833920369291349
ENSMUSG00000026070	Il18r1	-0.516694427013191	0.448127916445997
ENSMUSG00000026068	Il18rap	-0.418160214126792	0.491081176040225
ENSMUSG00000103270	Gm37915	0.297471142968937	1
ENSMUSG00000041945	Mfsd9	1.02943839409813	0.219486345917283
ENSMUSG00000060679	Mrps9	-0.389433463323446	0.0507495082809567
ENSMUSG00000041907	Gpr45	0.69073251654693	0.956574239851214
ENSMUSG00000070939	Tgfbrap1	0.309650072158678	0.0999267956944919
ENSMUSG00000041878	8430432A02Rik	0.317985948807109	0.997441893060731
ENSMUSG00000010290	AI597479	0.264507040425598	0.344246114469617
ENSMUSG00000008136	Fhl2	1.64387047607273	0.000659269919842758
ENSMUSG00000094497	Gm8210	-0.587240118764877	0.429292480071648
ENSMUSG00000066877	Nck2	1.07584022531696	3.27724582103183e-05
ENSMUSG00000026051	1500015O10Rik	1.07482394357134	0.921823331357
ENSMUSG00000100764	Gm29155	2.57580167540168	0.833920369291349
ENSMUSG00000100480	Gm29156	-0.649355263684025	0.86878355026331
ENSMUSG00000057363	Uxs1	0.87940210717852	1.06619513062607e-06
ENSMUSG00000090243	Gm16103	0.101574911233101	0.910046000176128
ENSMUSG00000100701	Gm19587	0.197803540414573	1
ENSMUSG00000041763	Tpp2	-0.0193763981343899	1
ENSMUSG00000047343	Mettl21c	0.98668567328488	0.816351002887875
ENSMUSG00000091844	Gm8251	-1.39258673804648	0.320198385408364
ENSMUSG00000026049	Tex30	-0.256091076350647	0.59929366740332
ENSMUSG00000026047	Kdelc1	0.476199097455106	0.0553987219616817
ENSMUSG00000041684	Bivm	0.384595184323004	0.0829687821793578
ENSMUSG00000026048	Ercc5	0.181135032547462	0.586289141435584
ENSMUSG00000089703	Gm15833	0	1
ENSMUSG00000101567	Txn-ps1	0.597976778302274	0.897367937900858
ENSMUSG00000056870	Gulp1	0.247441598601607	0.923990360682544
ENSMUSG00000102319	Gm37626	0	1
ENSMUSG00000101937	Gm5268	0	1
ENSMUSG00000026043	Col3a1	1.43284860742906	5.85532723238135e-10
ENSMUSG00000026042	Col5a2	0.819587978756451	0.000787433934732301
ENSMUSG00000104476	Gm38211	1.78702849234892	0.654046080093469
ENSMUSG00000025995	Wdr75	0.166348681733923	0.63960656739821
ENSMUSG00000084817	Gm5526	-0.218743676639689	1
ENSMUSG00000098549	Gm5269	-2.772126592556	0.833920369291349
ENSMUSG00000099381	Gm18303	-2.72716994170042	0.839126393411101
ENSMUSG00000025993	Slc40a1	0.264707810716599	0.471381064092442
ENSMUSG00000041144	Dnah7b	1.25766946406027	0.618929341934056
ENSMUSG00000101262	Gm8326	1.4092146083673	0.356808879953975
ENSMUSG00000101337	Dnah7c	0.618680399737029	1
ENSMUSG00000025986	Slc39a10	0.658012278211645	0.0230307643183293
ENSMUSG00000100213	Gm28151	-0.157525601825059	0.974047586026933
ENSMUSG00000100033	Gm8337	-0.58357159649847	1
ENSMUSG00000096973	Gm5974	0.591026052679323	1
ENSMUSG00000097883	Gm8357	0.704393433579808	0.969683436454267
ENSMUSG00000100816	Gm28321	1.12045187665543	0.923460499576318
ENSMUSG00000026109	Tmeff2	-1.48855562496415	0.923460499576318
ENSMUSG00000099625	Gm29325	2.57217819793159	0.833920369291349
ENSMUSG00000045954	Cavin2	0.121002512559085	0.890217501753938
ENSMUSG00000026107	Nabp1	0.716344850041221	0.00130245046463335
ENSMUSG00000099413	Gm17767	0.274798158995916	0.937478660066742
ENSMUSG00000101741	Gm28055	0.893216664578502	0.897224694895949
ENSMUSG00000018417	Myo1b	0.377899635613824	0.0962329593938828
ENSMUSG00000100313	Gm28323	-2.7567480771939	0.833920369291349
ENSMUSG00000072324	Gm8420	-0.165592819213943	1
ENSMUSG00000062939	Stat4	0.142983663533546	1
ENSMUSG00000101628	Gm28177	-1.47002300391457	0.923460499576318
ENSMUSG00000078291	Gm3940	3.07440548755502	0.610953990276904
ENSMUSG00000109599	Gm31812	-0.101843452722004	1
ENSMUSG00000026104	Stat1	-0.442276999149442	0.267289480060823
ENSMUSG00000026103	Gls	0.160062134571342	0.791378557227569
ENSMUSG00000002881	Nab1	0.938887906186493	8.02269171718031e-07
ENSMUSG00000097833	Gm5976	1.27443976909075	0.573665688043005
ENSMUSG00000101501	Rps27a-ps1	-0.824465877613419	0.917573570606316
ENSMUSG00000100120	Gm553	-1.84775996814065	0.740669898450364
ENSMUSG00000043015	Nemp2	-0.360907814712345	0.61814799751314
ENSMUSG00000103630	Gm37242	0.616529932252778	1
ENSMUSG00000041439	Mfsd6	0.246860482960544	0.554991574907875
ENSMUSG00000026102	Inpp1	-0.119425454832	0.833920369291349
ENSMUSG00000041426	Hibch	-0.18726406409072	0.531073828288354
ENSMUSG00000043629	1700019D03Rik	0.761443600211643	0.654621568101472
ENSMUSG00000026100	Mstn	0.634633447409941	1
ENSMUSG00000026098	Pms1	0.261346101430081	0.610953990276904
ENSMUSG00000100763	Gm28777	-0.964152202184283	1
ENSMUSG00000026097	Ormdl1	0.561996784202383	0.00490874648267319
ENSMUSG00000026096	Osgepl1	0.159347734351834	0.736578185990529
ENSMUSG00000099913	Gm28551	0.202443375149697	1
ENSMUSG00000026095	Asnsd1	1.1179423620251	1.38138447060177e-08
ENSMUSG00000026094	Stk17b	-0.0981670827563604	0.945695718298435
ENSMUSG00000042807	Hecw2	-0.0424736153141604	1
ENSMUSG00000102868	Gm37633	0.614034003787075	1
ENSMUSG00000025983	Ccdc150	-1.48380457816888	0.923990360682544
ENSMUSG00000041303	Gtf3c3	0.309902551324904	0.183238409751397
ENSMUSG00000073678	Pgap1	-0.148644564652357	0.833920369291349
ENSMUSG00000052331	Ankrd44	0.27507583775287	0.610164000485013
ENSMUSG00000025982	Sf3b1	-0.245129900933619	0.330079464036797
ENSMUSG00000103030	E330011M16Rik	-1.00587570819501	0.285540194066759
ENSMUSG00000025981	Coq10b	-1.48928408855765	2.91804040641451e-07
ENSMUSG00000101122	Gm17971	-0.187469445877133	1
ENSMUSG00000025980	Hspd1	0.296366915839108	0.260510639594157
ENSMUSG00000073676	Hspe1	0.384619414815109	0.11423596382718
ENSMUSG00000100736	Gm5147	1.11833176966111	0.923460499576318
ENSMUSG00000089670	Gm16581	3.69084189858051	0.571029223191146
ENSMUSG00000025979	Mob4	-0.261248485586302	0.329986828418904
ENSMUSG00000061863	Gm6822	-0.133648441060346	1
ENSMUSG00000025978	Rftn2	-0.16686931208431	0.923460499576318
ENSMUSG00000097649	Gm10561	0.75019961219884	0.833920369291349
ENSMUSG00000046994	Mars2	-0.276054280533687	0.609973278322885
ENSMUSG00000025977	Boll	-1.94850104930103	1
ENSMUSG00000100215	Gm8292	2.49610323238056	0.133856841261074
ENSMUSG00000038349	Plcl1	0.985797999872352	0.0284264243999681
ENSMUSG00000102145	Gm38056	1.91470629633101	0.387597879860601
ENSMUSG00000102831	Gm37382	2.58011993144789	0.833920369291349
ENSMUSG00000038331	Satb2	0.423572844196656	0.833920369291349
ENSMUSG00000097519	4930558J18Rik	0.0974344771880629	1
ENSMUSG00000038323	1700066M21Rik	0.364833842400605	0.190677454417483
ENSMUSG00000048495	Tyw5	-0.174208086321674	0.722239843415447
ENSMUSG00000025971	Maip1	-0.177578467493661	0.610953990276904
ENSMUSG00000038305	Spats2l	-0.367126660285381	0.497328560295849
ENSMUSG00000054770	Kctd18	0.708463864676552	0.00262437721341506
ENSMUSG00000026039	Sgol2a	0.264489086697303	0.991775028787023
ENSMUSG00000063558	Aox1	0.967535582711342	0.000565096516342479
ENSMUSG00000064294	Aox3	0.265120442595103	0.472383829591941
ENSMUSG00000079554	Aox2	-1.84776655189125	0.740669898450364
ENSMUSG00000103839	Gm37607	0.38724728901482	0.833920369291349
ENSMUSG00000051223	Bzw1	0.427355833781011	0.0217494984164046
ENSMUSG00000026034	Clk1	0.429969546139692	0.028311298337242
ENSMUSG00000026035	Ppil3	0.585465817435607	0.0183648954367073
ENSMUSG00000026036	Nif3l1	0.412211764329967	0.0583426842494283
ENSMUSG00000026037	Orc2	0.496434374149264	0.058121075904505
ENSMUSG00000094245	Gm23966	-0.932568324684318	1
ENSMUSG00000085054	Gm15834	1.78775164089962	0.558913515881627
ENSMUSG00000038174	Fam126b	-0.445630737601962	0.10264105662439
ENSMUSG00000026032	Ndufb3	-0.0826948574548381	0.931772468269992
ENSMUSG00000047528	Als2cr12	0.337802139416455	0.992742076999417
ENSMUSG00000102059	Gm20257	-0.807018381198148	0.221534196418935
ENSMUSG00000026031	Cflar	-0.423892784979911	0.113195999537671
ENSMUSG00000026029	Casp8	-0.496202110438751	0.00618722067675914
ENSMUSG00000102719	Gm37760	-0.497308846765337	0.737172519466219
ENSMUSG00000026028	Trak2	-0.324534580469055	0.188740284671464
ENSMUSG00000026027	Stradb	0.754604461726723	2.57188900436303e-05
ENSMUSG00000038079	Tmem237	0.188764103021056	0.740246119354419
ENSMUSG00000097573	G730003C15Rik	-0.195261087204614	1
ENSMUSG00000079550	Mpp4	-1.10986762631427	0.0801007743814977
ENSMUSG00000101586	Gm29017	-0.584081570519647	0.632509536960547
ENSMUSG00000026024	Als2	-1.6260404912772	9.09107950503481e-15
ENSMUSG00000026023	Cdk15	3.74469830173292	0.254581405101751
ENSMUSG00000041075	Fzd7	9.31928751577226e-05	1
ENSMUSG00000097819	Gm26813	-1.06422930528203	0.188698807247175
ENSMUSG00000026021	Sumo1	-0.342409187046519	0.117661427823196
ENSMUSG00000103821	D430013B06Rik	0.721464688907366	0.841055133562172
ENSMUSG00000026020	Nop58	0.123850927964459	0.833920369291349
ENSMUSG00000077345	Snord70	0	1
ENSMUSG00000089512	Gm26287	1.10152220568313	0.928701565010614
ENSMUSG00000067336	Bmpr2	0.22102375446246	0.443333492035954
ENSMUSG00000104052	Gm38125	3.72314734814197	0.36162733457811
ENSMUSG00000041040	Fam117b	0.160540538524967	0.833907587282227
ENSMUSG00000103696	Gm37531	0.344417090225846	1
ENSMUSG00000026018	Ica1l	-1.94202500110281	1
ENSMUSG00000026019	Wdr12	0.210034499665941	0.579897712800703
ENSMUSG00000026017	Carf	0.0871265864015128	0.960522362924999
ENSMUSG00000073664	Nbeal1	0.682296588033064	3.05609226022452e-05
ENSMUSG00000049439	Cyp20a1	0.163500803555511	0.760138266984459
ENSMUSG00000103822	6030460B20Rik	2.58011993144789	0.833920369291349
ENSMUSG00000026782	Abi2	-0.288268226158438	0.529703099529691
ENSMUSG00000026014	Raph1	-0.407549538374729	0.152244558031835
ENSMUSG00000081562	Gm11575	0.384469257906124	1
ENSMUSG00000084400	Gm11576	-0.63846328309697	1
ENSMUSG00000103215	Gm38388	-0.953519377951869	0.210050598130994
ENSMUSG00000101188	Eif4a-ps4	0.103181775382247	0.969598112107668
ENSMUSG00000026012	Cd28	-0.441732609911832	0.774794052758837
ENSMUSG00000083355	Gm11581	-0.314677307507522	0.981664875532827
ENSMUSG00000102549	Gm38137	-2.75267484104523	0.833920369291349
ENSMUSG00000026011	Ctla4	-0.455662023030491	0.816629436575548
ENSMUSG00000081382	Rpl18-ps1	2.98624357097756	0.154011796204709
ENSMUSG00000026009	Icos	-0.0294806744900108	1
ENSMUSG00000082804	Rpl17-ps1	2.58011993144789	0.833920369291349
ENSMUSG00000052062	Pard3b	0.954091168060707	0.00139005777186183
ENSMUSG00000085400	Pard3bos3	-0.591781004449283	0.833920369291349
ENSMUSG00000084333	Gm11599	3.0520126928098	0.648436385289575
ENSMUSG00000025969	Nrp2	-0.173635253173743	0.717261815892708
ENSMUSG00000103032	Gm37121	1.78603291697458	0.36818036040634
ENSMUSG00000100426	Gm4208	-0.590522055900579	1
ENSMUSG00000040865	Ino80d	0.0235609896752449	1
ENSMUSG00000081429	Rps27-ps1	1.79558057915112	1
ENSMUSG00000084799	Ino80dos	0.304112115474013	0.832463095337767
ENSMUSG00000101599	Gm20342	-0.0890227252643404	1
ENSMUSG00000025968	Ndufs1	0.142501527992109	0.762980994542143
ENSMUSG00000025967	Eef1b2	0.648861168829698	0.00152984346478038
ENSMUSG00000064612	Gm26457	-0.41251363139811	1
ENSMUSG00000064602	Snora41	0.175890755163725	1
ENSMUSG00000081643	Gm11605	-0.950169243270282	1
ENSMUSG00000025964	Adam23	-0.342854494288532	0.34256215909506
ENSMUSG00000025962	Fastkd2	0.0316849630409038	1
ENSMUSG00000025959	Klf7	-0.0181642284344636	1
ENSMUSG00000025958	Creb1	-0.0233158250596204	1
ENSMUSG00000025956	Mettl21a	0.192390219985002	0.598301681907102
ENSMUSG00000101832	Gm28982	1.64839211779111	0.437720345487285
ENSMUSG00000087213	2810408I11Rik	-0.413374938883939	0.785853449661297
ENSMUSG00000070871	Ccnyl1	-0.30161228570239	0.51785698249606
ENSMUSG00000045005	Fzd5	0.929557897238934	5.77314569827441e-05
ENSMUSG00000051344	Plekhm3	1.01837236296452	0.000376320971134252
ENSMUSG00000084416	Rpl10a-ps1	0.865724778189223	0.417334564338498
ENSMUSG00000044816	D630023F18Rik	0.317066735323338	1
ENSMUSG00000025950	Idh1	-0.480026715195718	0.0562614963350218
ENSMUSG00000025949	Pikfyve	0.113275879990146	0.833920369291349
ENSMUSG00000025946	Pth2r	-0.182236861856106	1
ENSMUSG00000015222	Map2	0.520428348274211	0.237277885277264
ENSMUSG00000026005	Rpe	0.451717902544256	0.0210702293856878
ENSMUSG00000026004	Kansl1l	0.0615874309930574	0.983044299784324
ENSMUSG00000102559	Gm37570	0.446414103481866	1
ENSMUSG00000102374	Gm38387	0.0243393819497661	1
ENSMUSG00000102776	Gm38162	1.02357937389201	0.834332221753009
ENSMUSG00000082057	Gm15789	-0.16185436573674	1
ENSMUSG00000103706	6820402A03Rik	0.475073391212868	0.981704551793577
ENSMUSG00000103756	Gm37285	-0.200331992458766	1
ENSMUSG00000103553	Gm38218	1.02588099843654	0.384837117242344
ENSMUSG00000026003	Acadl	-0.511915397577188	0.00921165994318056
ENSMUSG00000082769	Gm15793	-0.688199165804975	1
ENSMUSG00000094191	Rpl31-ps14	2.57217819793159	0.833920369291349
ENSMUSG00000026000	Lancl1	0.564712299760022	0.00304400909524961
ENSMUSG00000025991	Cps1	0.146787426688608	0.782072033075463
ENSMUSG00000062209	Erbb4	-0.379420338147071	0.610953990276904
ENSMUSG00000102449	Gm37100	0	1
ENSMUSG00000103809	Gm37061	0	1
ENSMUSG00000084332	Gm8840	-0.182155742092859	1
ENSMUSG00000025997	Ikzf2	0.424024840946391	0.768106817583637
ENSMUSG00000099954	Gm28112	-0.722097975441192	1
ENSMUSG00000026196	Bard1	0.154981167451543	1
ENSMUSG00000026192	Atic	0.476708145294972	0.00681498105420417
ENSMUSG00000026193	Fn1	-0.656385674745249	0.00855657034780804
ENSMUSG00000073652	Apol7d	1.51772983918628	0.122969952226723
ENSMUSG00000100319	Gm5256	0.725353153263245	0.933291485975588
ENSMUSG00000099707	Gm8883	-2.28092969781183	5.92975086209052e-17
ENSMUSG00000101211	Gm28818	-1.7297863652598	0.0043892233549568
ENSMUSG00000059483	Gm5528	-0.159284896465017	1
ENSMUSG00000101496	Gm8885	-0.958534630258813	1
ENSMUSG00000102123	Gm4319	-0.161259336946498	1
ENSMUSG00000039395	Mreg	1.93899798260554	4.4529198280556e-12
ENSMUSG00000094655	Gm25360	2.57217819793159	0.833920369291349
ENSMUSG00000097131	D230017M19Rik	-0.281763920598069	0.679587902245217
ENSMUSG00000093843	Gm25939	-2.75267484104523	0.833920369291349
ENSMUSG00000026189	Pecr	-0.396574368512717	0.135674826658587
ENSMUSG00000026188	Tmem169	-0.0222698328823413	1
ENSMUSG00000026187	Xrcc5	0.136145864158284	0.683879450015614
ENSMUSG00000085812	Gm15843	-0.0105650494871395	1
ENSMUSG00000039354	Smarcal1	0.222965877084163	0.414610303668318
ENSMUSG00000046330	Rpl37a	0.590360963280397	0.0113630161484209
ENSMUSG00000039323	Igfbp2	-0.236534550989523	0.663353131455917
ENSMUSG00000026185	Igfbp5	-0.101988508784893	1
ENSMUSG00000100301	6030407O03Rik	-0.175299507331938	1
ENSMUSG00000055322	Tns1	0.535263576645217	0.0145829503431123
ENSMUSG00000061815	Rufy4	-0.444503850831976	0.721871413461935
ENSMUSG00000026180	Cxcr2	-1.01050887270929	0.0701993680662524
ENSMUSG00000048480	Cxcr1	0.671706614691089	0.988300998725802
ENSMUSG00000006304	Arpc2	0.633452416346888	0.000363119748132745
ENSMUSG00000064272	Gpbar1	3.07775451397711	0.602503362352243
ENSMUSG00000006299	Aamp	-0.12925720611791	0.740669898450364
ENSMUSG00000026179	Pnkd	1.84101642316222	1.59284445037865e-10
ENSMUSG00000103013	Gm37503	-0.202738350000618	1
ENSMUSG00000006301	Tmbim1	0.405033800972762	0.0436084735157055
ENSMUSG00000103403	Gm37931	0.439212956158955	0.991949071306918
ENSMUSG00000073650	Catip	0.521745166789273	0.839104815704472
ENSMUSG00000026177	Slc11a1	-0.0802719001429387	0.959018019270307
ENSMUSG00000026176	Ctdsp1	-0.160541677383226	0.629813763772193
ENSMUSG00000065468	Mir26b	-0.762096558545964	0.655380458829694
ENSMUSG00000026175	Vil1	-0.488626809876304	0.667387564590261
ENSMUSG00000033364	Usp37	-0.0928391372782261	0.930422570469122
ENSMUSG00000103227	Gm37733	1.12082708420726	0.923460499576318
ENSMUSG00000026174	Cnot9	-0.0711450463320076	0.923460499576318
ENSMUSG00000026173	Plcd4	-1.12261120944459	0.867096105398274
ENSMUSG00000026135	Zfp142	-0.022673269413391	1
ENSMUSG00000026172	Bcs1l	0.133841094209731	0.696332530263654
ENSMUSG00000026171	Rnf25	-0.212392861082469	0.434847646699147
ENSMUSG00000033276	Stk36	0.95907566537785	0.0488300650589412
ENSMUSG00000033257	Ttll4	-0.383915092907111	0.145918126729133
ENSMUSG00000026170	Cyp27a1	-0.357527706273221	0.153024334724835
ENSMUSG00000006542	Prkag3	0.825844860250526	0.653183064800006
ENSMUSG00000033227	Wnt6	0.350734139727496	1
ENSMUSG00000026167	Wnt10a	-0.968279452473676	1
ENSMUSG00000055197	Fev	-3.27156292980208	0.610249259988144
ENSMUSG00000006538	Ihh	-0.318861245737229	0.820285241155835
ENSMUSG00000103145	Gm37744	2.57217819793159	0.833920369291349
ENSMUSG00000026162	Nhej1	-0.0694014201446644	0.991949071306918
ENSMUSG00000026205	Slc23a3	-0.167310607425702	0.991976137717099
ENSMUSG00000033159	Cnppd1	-0.0858847020631253	0.881027338833531
ENSMUSG00000049339	Retreg2	0.274182362701199	0.27722075047856
ENSMUSG00000026197	Zfand2b	0.0571806219980406	0.953539074893859
ENSMUSG00000026198	Abcb6	-0.575557889313264	0.0507495082809567
ENSMUSG00000033124	Atg9a	-0.204290598118074	0.576923391342507
ENSMUSG00000026199	Ankzf1	-0.176750788541953	0.582939629883042
ENSMUSG00000026200	Glb1l	0.433067683621662	0.1441103314533
ENSMUSG00000026201	Stk16	0.156578415851266	0.67987467369212
ENSMUSG00000026202	Tuba4a	0.426262250898039	0.113303140395389
ENSMUSG00000096094	A630095N17Rik	1.12082383831833	0.923460499576318
ENSMUSG00000026203	Dnajb2	0.312364426372125	0.192067033981244
ENSMUSG00000026204	Ptprn	0.804208578236873	0.452702443776138
ENSMUSG00000026209	Dnpep	-0.247082370128992	0.277776768346269
ENSMUSG00000026208	Des	0.589413726267609	0.0753766728085841
ENSMUSG00000026207	Speg	0.446954230777087	0.202802632271668
ENSMUSG00000033021	Gmppa	-0.533149830416047	0.0100800537200329
ENSMUSG00000032997	Chpf	0.440116687493209	0.289460683872792
ENSMUSG00000026211	Obsl1	0.564773628336135	0.184191080517077
ENSMUSG00000051703	Tmem198	0.369210710753816	0.930835995463353
ENSMUSG00000032968	Inha	-0.718463975001215	0.368399089386686
ENSMUSG00000026213	Stk11ip	0.178322948812474	0.658955284445219
ENSMUSG00000006576	Slc4a3	0.62004392294391	0.146475660031183
ENSMUSG00000082012	Gm5257	1.80384714008232	1
ENSMUSG00000026235	Epha4	0.253291607424057	0.923460499576318
ENSMUSG00000032908	Sgpp2	-0.214048620783334	1
ENSMUSG00000026245	Farsb	0.21431575082127	0.333494712467823
ENSMUSG00000104018	4833412K13Rik	-1.47060118486032	0.923460499576318
ENSMUSG00000012187	Mogat1	-1.40579816922655	0.230087491250781
ENSMUSG00000032883	Acsl3	0.643225355495944	0.00241063634128881
ENSMUSG00000079470	Utp14b	-0.0127350856009825	1
ENSMUSG00000099377	Gm6159	3.99361227723561	0.190124517527797
ENSMUSG00000047330	Kcne4	-0.400765444962894	0.916085075013444
ENSMUSG00000050711	Scg2	1.11402135390373	0.923460499576318
ENSMUSG00000054702	Ap1s3	0.281459921856996	0.735777992616124
ENSMUSG00000073643	Wdfy1	0.0956825398983327	0.833920369291349
ENSMUSG00000026248	Mrpl44	0.0986357331627874	0.833920369291349
ENSMUSG00000026249	Serpine2	0.551225079254761	0.455165587302016
ENSMUSG00000067106	Gm5529	1.7996600376279	1
ENSMUSG00000100397	Gm28071	-2.7567480771939	0.833920369291349
ENSMUSG00000004364	Cul3	0.088508384586242	0.866009718742182
ENSMUSG00000103076	Gm37902	-0.876146711179794	0.988269215003778
ENSMUSG00000101722	Gm29125	0	1
ENSMUSG00000038608	Dock10	-0.0772133182987003	0.953285433588671
ENSMUSG00000087008	Gm5530	-0.185342567263556	1
ENSMUSG00000055980	Irs1	-0.128466526443719	0.843664373456003
ENSMUSG00000026142	Rhbdd1	0.0680385365467021	0.932946269605203
ENSMUSG00000067158	Col4a4	0.644489490306315	0.592217881328498
ENSMUSG00000079465	Col4a3	-0.533029663956303	0.654680766892437
ENSMUSG00000097564	C430014B12Rik	-0.43241422615706	0.6911663524972
ENSMUSG00000026150	Mff	0.413086504469006	0.0265371743558132
ENSMUSG00000101450	Gm28941	0.632098063644143	1
ENSMUSG00000026149	Tm4sf20	-0.968279452473676	1
ENSMUSG00000114299	Gm47791	2.58011993144789	0.833920369291349
ENSMUSG00000100744	Gm17764	-3.27364218117969	0.610953990276904
ENSMUSG00000026159	Agfg1	0.821281813014309	1.31222891749097e-07
ENSMUSG00000113880	A030005L19Rik	0.850780979822586	0.657924064101055
ENSMUSG00000113084	A030003K21Rik	0	1
ENSMUSG00000038496	Slc19a3	1.11402135390373	0.923460499576318
ENSMUSG00000026166	Ccl20	1.79378136762825	1
ENSMUSG00000045658	Pid1	-0.0601646001151834	0.974977146021111
ENSMUSG00000102750	Gm37058	0.379522635094447	0.81596084267863
ENSMUSG00000101934	Gm18304	3.07453302594516	0.610953990276904
ENSMUSG00000098851	Mir6353	-1.94617043707862	1
ENSMUSG00000026219	Trip12	0.316288381029341	0.129071343406264
ENSMUSG00000103505	Gm38374	-0.224971713701367	1
ENSMUSG00000104503	Gm37738	0.772512313185773	0.556428944832269
ENSMUSG00000073633	Fbxo36	0.858803412136648	0.000127562424058504
ENSMUSG00000096802	Gm15433	-0.140965627075521	1
ENSMUSG00000052477	C130026I21Rik	-0.686972027220899	1
ENSMUSG00000064281	Rpl19-ps1	2.58416147848326	0.833920369291349
ENSMUSG00000089844	A530032D15Rik	-0.668724587898972	0.643730680531979
ENSMUSG00000072109	A530040E14Rik	1.06166219481812	0.179275463951889
ENSMUSG00000091199	Gm2619	1.49239588514036	0.741309344163834
ENSMUSG00000079457	Gm7609	0.441735282907702	0.721598796951769
ENSMUSG00000090186	Gm7592	-0.188447399584432	1
ENSMUSG00000070034	Sp110	-0.454755177404981	0.254581405101751
ENSMUSG00000070031	Sp140	-0.582219739855345	0.154717610607434
ENSMUSG00000090246	Gm17017	0.778717744648625	0.789650279438361
ENSMUSG00000026222	Sp100	0.00686114478702084	1
ENSMUSG00000052760	A630001G21Rik	-0.366112036060512	0.362434446295352
ENSMUSG00000036707	Cab39	-0.0471970643959029	0.97737492000112
ENSMUSG00000026223	Itm2c	0.840948820180317	7.83358583250976e-07
ENSMUSG00000026224	4933407L21Rik	3.25331444237843	0.208827291378132
ENSMUSG00000099767	Gm28884	-0.961167498042786	1
ENSMUSG00000049608	Gpr55	0.156382691319098	1
ENSMUSG00000099342	Gm18180	0.227329356806587	0.93975715087015
ENSMUSG00000026226	Spata3	1.65138119320333	0.604754229059563
ENSMUSG00000026227	2810459M11Rik	0.800343152407471	9.7480880461702e-05
ENSMUSG00000026229	Psmd1	0.228934878022706	0.327844114906379
ENSMUSG00000103272	Gm37914	1.04261303459285	0.611748823249301
ENSMUSG00000062590	Armc9	0.845554586210321	0.0018592400299631
ENSMUSG00000087538	Gm16341	-1.96216760189388	1
ENSMUSG00000079445	B3gnt7	0.239912418589247	1
ENSMUSG00000026234	Ncl	-0.10022573876032	0.833920369291349
ENSMUSG00000104627	Mir3535	3.082175145827	0.610953990276904
ENSMUSG00000064823	Snord82	0.691392999228122	0.952285600170082
ENSMUSG00000073627	C130036L24Rik	-0.525538496839125	0.819119686771352
ENSMUSG00000026238	Ptma	-0.122429453099986	0.781707946781829
ENSMUSG00000026239	Pde6d	0.19145932875804	0.566917197666688
ENSMUSG00000102927	Gm37152	1.4924782410764	0.740669898450364
ENSMUSG00000026240	Cops7b	0.151144418102824	0.719415190832283
ENSMUSG00000053333	Dis3l2	-0.311904085835789	0.191725310411046
ENSMUSG00000104121	Gm37485	1.41976267945866	0.437720345487285
ENSMUSG00000102383	Gm38142	-0.151418054714374	1
ENSMUSG00000102649	Gm38021	0.00413414248034665	1
ENSMUSG00000084106	Gm6136	1.30633596654315	0.545696715217588
ENSMUSG00000102571	Gm37967	-1.60736998178804	0.7463886454546
ENSMUSG00000026254	Eif4e2	-0.231758999825895	0.382983666303671
ENSMUSG00000026255	Efhd1	1.67782592332491	0.0193920245309344
ENSMUSG00000048000	Gigyf2	0.0609020870039223	0.925176559734889
ENSMUSG00000089613	Gm23504	-1.94617043707862	1
ENSMUSG00000026258	3110079O15Rik	0.31969999183831	1
ENSMUSG00000026259	Ngef	-0.659549940572386	0.00146225085688107
ENSMUSG00000079434	Neu2	0.409485759067838	0.429566438027236
ENSMUSG00000090994	Gm6153	-0.197822887943906	1
ENSMUSG00000026288	Inpp5d	-0.017585805854159	1
ENSMUSG00000026289	Atg16l1	-0.0693880912309956	0.941578532960015
ENSMUSG00000087968	Gm25395	3.08480092512132	0.610953990276904
ENSMUSG00000056055	Sag	-1.59456824291521	0.00678289939106317
ENSMUSG00000070738	Dgkd	0.519640121732715	0.0026104143758419
ENSMUSG00000101942	Gm19582	2.24654334432835	0.314112922578815
ENSMUSG00000103996	4833421G17Rik	-0.867741235691984	0.979382815292366
ENSMUSG00000103591	Gm38365	-0.77617539086544	0.592278796858534
ENSMUSG00000005501	Usp40	0.151908951218429	0.610953990276904
ENSMUSG00000083478	Gm15375	-1.93959155548669	0.0120964085385281
ENSMUSG00000090165	Ugt1a10	0.0908096517321517	1
ENSMUSG00000090175	Ugt1a9	-0.315502844795235	0.892409920605812
ENSMUSG00000089675	Ugt1a8	0.139647575460164	1
ENSMUSG00000090124	Ugt1a7c	-0.614381744127175	0.342873428690769
ENSMUSG00000090145	Ugt1a6b	0.407253502000552	0.340893055740122
ENSMUSG00000084195	Gm15372	-0.0528754722325864	1
ENSMUSG00000081261	Gm15370	-0.449946736717664	0.885529665877178
ENSMUSG00000054545	Ugt1a6a	-0.847731827366776	0.000188206129613142
ENSMUSG00000081602	Gm15369	-1.48615203906582	0.606669666710086
ENSMUSG00000082513	Gm15374	0.30402794675613	1
ENSMUSG00000082677	Gm15371	-0.533375921238843	1
ENSMUSG00000089943	Ugt1a5	-0.96501309068456	0.0669725717663956
ENSMUSG00000081488	Gm15368	-0.697095810079777	0.654046080093469
ENSMUSG00000090171	Ugt1a2	3.44942495268779	0.400153298631588
ENSMUSG00000081984	Dnajb3	-0.19233458360652	1
ENSMUSG00000089960	Ugt1a1	-0.554954817000862	0.0189399291815852
ENSMUSG00000079429	Mroh2a	-0.666132301630333	0.000251280766807595
ENSMUSG00000044783	Hjurp	-0.711390928846085	0.00158593550541825
ENSMUSG00000036251	Trpm8	-1.45364564045965	0.923547812416553
ENSMUSG00000026295	Spp2	-0.310931316625227	0.325460820177622
ENSMUSG00000062310	Glrp1	0.280918647610237	1
ENSMUSG00000100367	Gm29336	2.00013214188994	0.512693598006488
ENSMUSG00000049866	Arl4c	-0.175572165936136	0.821461727463608
ENSMUSG00000036206	Sh3bp4	0.333869263873421	0.645545066336121
ENSMUSG00000102700	Gm38312	0.605897530010229	1
ENSMUSG00000055013	Agap1	-0.152767799783309	0.816929288739466
ENSMUSG00000104114	Gm37297	-0.185084074192019	1
ENSMUSG00000102009	4933400F21Rik	-0.69899670420543	1
ENSMUSG00000092627	D130058E05Rik	-2.772126592556	0.833920369291349
ENSMUSG00000067081	Asb18	0.986647076352999	0.81596084267863
ENSMUSG00000044337	Ackr3	0.579550516912072	0.384250557334491
ENSMUSG00000103292	Gm35048	-1.96216760189388	1
ENSMUSG00000034432	Cops8	0.073506253722679	0.883171058653907
ENSMUSG00000048126	Col6a3	1.89356400940725	7.64656210166352e-15
ENSMUSG00000026303	Mlph	-0.0021285864856103	1
ENSMUSG00000090550	Prlh	0.320446754526704	1
ENSMUSG00000026304	Rab17	-0.578416138281415	0.025944034790822
ENSMUSG00000026305	Lrrfip1	0.410545252136293	0.0370852745559949
ENSMUSG00000100018	Gm7776	-0.262086042039874	0.864113817389156
ENSMUSG00000034353	Ramp1	-0.40072971231243	0.277776768346269
ENSMUSG00000034343	Ube2f	0.470109833972641	0.0166855261975037
ENSMUSG00000083064	Gm7785	-0.569021339820048	0.413256768650832
ENSMUSG00000097285	Gm26683	-0.0189369956595193	1
ENSMUSG00000026307	Scly	-0.0758899523579226	0.917652771418688
ENSMUSG00000090322	Gm17090	0.313300911553956	0.880001052017868
ENSMUSG00000049515	Espnl	1.2508611028062	0.111816899063785
ENSMUSG00000026308	Klhl30	-1.35806075781927	0.852299669491943
ENSMUSG00000047443	Erfe	-0.214385571208883	1
ENSMUSG00000026309	Ilkap	0.545056241609085	0.00116898325059719
ENSMUSG00000067071	Hes6	-1.61605993138947	5.60276597974123e-06
ENSMUSG00000055866	Per2	-0.297384490438556	0.399260506734731
ENSMUSG00000100151	Gm28382	3.07775775986603	0.602503362352243
ENSMUSG00000034292	Traf3ip1	-0.0286814288874556	1
ENSMUSG00000026311	Asb1	0.242415523107569	0.488035019053791
ENSMUSG00000100980	Gm29100	2.6998906158363	0.242397946216795
ENSMUSG00000007805	Twist2	0.959790975672179	0.921173074265704
ENSMUSG00000026313	Hdac4	0.315731942553642	0.493331559017455
ENSMUSG00000026260	Ndufa10	0.0929580323339912	0.868014151450526
ENSMUSG00000073616	Cops9	0.250479145539957	0.331778200414214
ENSMUSG00000044055	Otos	0.319722560517445	1
ENSMUSG00000100546	Gm29483	-1.94617043707862	1
ENSMUSG00000034220	Gpc1	-0.577261258288835	0.356937911588374
ENSMUSG00000034212	Ankmy1	1.78572052175952	0.622066864515548
ENSMUSG00000047067	Dusp28	0.325645043261635	0.201095590007036
ENSMUSG00000097251	5033417F24Rik	-0.104691285341502	1
ENSMUSG00000026269	Rnpepl1	-0.0675482029662968	0.923460499576318
ENSMUSG00000100632	9430060I03Rik	0.313924439809095	1
ENSMUSG00000026270	Capn10	-0.0722710980637383	0.949185452657241
ENSMUSG00000026271	Gpr35	-0.295274518344393	0.747339290060224
ENSMUSG00000014602	Kif1a	-1.14763357989892	0.388062802075339
ENSMUSG00000101378	Gm28086	-0.883908519583167	0.449934252943574
ENSMUSG00000026272	Agxt	0.0760295117375744	0.987541175060897
ENSMUSG00000034159	2310007B03Rik	3.14957544863201	0.00546537347376906
ENSMUSG00000047793	Sned1	-0.0510039211449398	1
ENSMUSG00000026273	Mterf4	-0.28561776521885	0.309401725234601
ENSMUSG00000101172	Gm28535	-0.961167498042786	1
ENSMUSG00000100351	Gm7867	0.609801021425292	1
ENSMUSG00000026274	Pask	-0.278360924149365	0.804392691642089
ENSMUSG00000026275	Ppp1r7	0.0639013058099206	0.923460499576318
ENSMUSG00000064389	Gm26446	-2.772126592556	0.833920369291349
ENSMUSG00000034107	Ano7	-3.27364218117969	0.610953990276904
ENSMUSG00000034088	Hdlbp	-0.0772595909872716	0.923460499576318
ENSMUSG00000090489	Gm17415	-0.692761666188413	1
ENSMUSG00000026276	Sept2	0.0540888340136715	1
ENSMUSG00000034066	Farp2	0.239754534846539	0.508840724916516
ENSMUSG00000103854	Gm37250	0.17933290452445	1
ENSMUSG00000026277	Stk25	0.270307945876344	0.269954134993733
ENSMUSG00000026278	Bok	1.03537910518237	1.76346771024087e-07
ENSMUSG00000026279	Thap4	0.591827141247858	0.0150734433126289
ENSMUSG00000026280	Atg4b	-0.0842036395045428	0.84796811137796
ENSMUSG00000026281	Dtymk	0.291931502780532	0.257198700283782
ENSMUSG00000026283	Ing5	-0.419761871527423	0.127349091224011
ENSMUSG00000073609	D2hgdh	0.124692150835583	0.880536152448911
ENSMUSG00000093805	Gal3st2b	0.261658404047628	1
ENSMUSG00000099624	Gm7889	-0.0412654947292794	1
ENSMUSG00000026285	Pdcd1	-0.750510760969247	0.923460499576318
ENSMUSG00000100347	Gm7895	1.49224320105895	0.752144159346834
ENSMUSG00000051185	Fam174a	0.0949515753124833	0.835231759818194
ENSMUSG00000103973	BC055308	-0.736016732057238	1
ENSMUSG00000081051	Gm15427	0.266171507566167	0.833920369291349
ENSMUSG00000040710	St8sia4	0.0673691166522578	1
ENSMUSG00000040693	Slco4c1	-0.11965212493498	1
ENSMUSG00000097814	Panct2	1.23809061599981	0.656875476029663
ENSMUSG00000097480	Gm9499	-0.957433110752972	1
ENSMUSG00000044757	Gm6430	2.57620160568095	0.833920369291349
ENSMUSG00000044768	D1Ertd622e	0.174664480948398	0.624148960401252
ENSMUSG00000040648	Ppip5k2	0.491778911387245	0.0137202945228422
ENSMUSG00000026333	Gin1	-0.419617533785583	0.10300296157273
ENSMUSG00000026335	Pam	0.3130317370635	0.150320520391634
ENSMUSG00000089782	Gm3531	-0.264883112911078	0.865435979501644
ENSMUSG00000089706	B230216N24Rik	-0.101807291873266	1
ENSMUSG00000100182	1810006J02Rik	-0.682918325794893	1
ENSMUSG00000097608	Gm7952	-1.4587021943527	0.923460499576318
ENSMUSG00000089791	Gm3555	-1.0484832210335	0.622455364610976
ENSMUSG00000100009	Gm7967	-0.257697284184603	1
ENSMUSG00000082431	Tdpx-ps1	0.00662388727987464	1
ENSMUSG00000100662	Gm19029	2.59737789568837	0.849500697497773
ENSMUSG00000099835	Gm29668	-0.620141459493593	1
ENSMUSG00000100794	Gm29667	3.07176213774462	0.630761999026267
ENSMUSG00000100222	Psmb6-ps2	-4.16037762359259	0.233029525005165
ENSMUSG00000100349	Gm28188	-1.08429585213879	0.974573067253621
ENSMUSG00000099375	Gm28187	2.59163010081345	0.841055133562172
ENSMUSG00000099669	Gm29012	-2.10876202252863	0.0554232354091133
ENSMUSG00000047496	Rnf152	-0.464286461887533	0.0893906151535563
ENSMUSG00000097482	Gm17634	-1.48955631641727	1.36257664846393e-06
ENSMUSG00000101214	Gm28403	-1.96194988864343	1
ENSMUSG00000067017	Gm3608	-0.656708624349135	0.891060634397742
ENSMUSG00000056536	Pign	0.0636079033598278	0.940065260705833
ENSMUSG00000100672	Gm28404	-0.690874278292447	0.845540052399729
ENSMUSG00000101656	Gm8004	-3.96543471350091	0.393168374814981
ENSMUSG00000026319	2310035C23Rik	0.208070869015631	0.462392781029984
ENSMUSG00000104044	Gm37566	0.617745861992075	1
ENSMUSG00000026321	Tnfrsf11a	-0.221693958639166	0.833920369291349
ENSMUSG00000099843	Gm7160	-0.0534945046468896	1
ENSMUSG00000038866	Zcchc2	0.245829995160295	0.324711283478253
ENSMUSG00000102501	Gm37372	2.58011993144789	0.833920369291349
ENSMUSG00000097612	Gm26509	-0.132885761853529	1
ENSMUSG00000101583	Gm20753	0.175083677167212	1
ENSMUSG00000044340	Phlpp1	0.255519487545592	0.291305669861039
ENSMUSG00000103291	Gm38235	1.41142663487911	0.547702920414075
ENSMUSG00000057329	Bcl2	-0.154622817362058	0.86850360995128
ENSMUSG00000103348	Gm37053	3.0706596475245	0.610953990276904
ENSMUSG00000009905	Kdsr	-0.230304996449209	0.446556515350671
ENSMUSG00000009907	Vps4b	0.185579650385863	0.445553220437982
ENSMUSG00000067006	Serpinb5	1.80384714008232	1
ENSMUSG00000059956	Serpinb12	-2.75267484104523	0.833920369291349
ENSMUSG00000067001	Serpinb7	0.531713017875504	0.923460499576318
ENSMUSG00000062345	Serpinb2	0.983572948443443	0.82227412418854
ENSMUSG00000092572	Serpinb10	0.293564162320443	1
ENSMUSG00000026315	Serpinb8	-1.06431704503487	0.00606081203768813
ENSMUSG00000100457	D830032E09Rik	3.1179582261219	0.683255752186986
ENSMUSG00000100041	Gm5702	1.79558057915112	1
ENSMUSG00000100025	Gm8141	0.202153664593533	1
ENSMUSG00000102728	Gm37934	-2.772126592556	0.833920369291349
ENSMUSG00000038702	Dsel	0.290640034825186	0.782798034810659
ENSMUSG00000099534	Gm28169	1.11995389044016	0.923460499576318
ENSMUSG00000026374	Tsn	0.210654487831957	0.375497586474263
ENSMUSG00000026377	Nifk	-0.228930251704363	0.350898989655233
ENSMUSG00000064302	Clasp1	-0.291509036615442	0.272306970621278
ENSMUSG00000107722	2900060B14Rik	2.59232896708864	0.868014151450526
ENSMUSG00000026380	Tfcp2l1	1.21463515926144	3.59091371327925e-07
ENSMUSG00000048402	Gli2	0.809594520828985	0.615847304828026
ENSMUSG00000096939	Gm8321	-1.47059792907579	0.923460499576318
ENSMUSG00000037035	Inhbb	-0.307001536906271	0.789216290222796
ENSMUSG00000004451	Ralb	0.192925174960723	0.533574912672306
ENSMUSG00000098447	Gm27184	-0.0539342019227222	1
ENSMUSG00000098923	Tmem185b	-0.137390379665125	0.771590760324484
ENSMUSG00000026383	Epb41l5	-0.187975930064541	0.442661192097687
ENSMUSG00000102687	Gm37219	0.618445852673704	1
ENSMUSG00000026384	Ptpn4	0.274710514016145	0.435627810041561
ENSMUSG00000103146	Gm37745	3.08204678700301	0.610953990276904
ENSMUSG00000036975	Tmem177	-0.346382308338856	0.296590757682379
ENSMUSG00000026387	Sctr	3.07453302594516	0.610953990276904
ENSMUSG00000050777	Tmem37	0.190236528519472	0.738312702725509
ENSMUSG00000026385	Dbi	0.11297094796728	0.921704451119468
ENSMUSG00000026388	3110009E18Rik	-0.51220102018503	0.324957468132775
ENSMUSG00000026389	Steap3	0.248046994346835	0.782537567758463
ENSMUSG00000026390	Marco	-3.17667869591226	0.0182090233113728
ENSMUSG00000104332	Gm38283	4.19903682468594	0.0974268070618307
ENSMUSG00000003721	Insig2	1.11358364323555	0.0563358050218262
ENSMUSG00000104253	Gm37174	-0.371541732549958	0.90651582035531
ENSMUSG00000026339	Ccdc93	0.0413673189063915	1
ENSMUSG00000001674	Ddx18	0.235481313433014	0.447945017869846
ENSMUSG00000026341	Actr3	-0.24081183744518	0.345128231483098
ENSMUSG00000026342	Slc35f5	0.615775744795691	0.00134304622920221
ENSMUSG00000026343	Gpr39	0.420021580598581	0.333654854517836
ENSMUSG00000026344	Lypd1	1.24352996080043	0.724112728578656
ENSMUSG00000049690	Nckap5	0.700134132792019	0.419818511279444
ENSMUSG00000036155	Mgat5	0.31273896764805	0.348850945425318
ENSMUSG00000104039	Gm37772	0	1
ENSMUSG00000104378	Gm37510	-0.771517935445237	0.610953990276904
ENSMUSG00000099471	Gm8451	1.48686079679213	0.752218736289964
ENSMUSG00000026347	Tmem163	-0.144300982801156	0.965146824345509
ENSMUSG00000026348	Acmsd	1.06108963436626	0.000164800733776916
ENSMUSG00000102014	2900009J06Rik	0.144757281404524	1
ENSMUSG00000026349	Ccnt2	0.0839455369239187	0.86872279971144
ENSMUSG00000036104	Rab3gap1	0.134387543234924	0.70394811849736
ENSMUSG00000036086	Zranb3	-0.746051140732714	0.0337632630554112
ENSMUSG00000104164	Gm38248	0	1
ENSMUSG00000058603	Rpl28-ps1	-0.868214332239369	0.977004277299444
ENSMUSG00000056211	R3hdm1	0.0875766255933227	0.84198575844614
ENSMUSG00000101535	Gm29383	-2.14646823587319	0.558913515881627
ENSMUSG00000102179	Gm37868	0.927244007932886	0.835231759818194
ENSMUSG00000026353	Ubxn4	0.186238419464868	0.540864123759646
ENSMUSG00000026355	Mcm6	-0.562369960617664	0.0768822572258804
ENSMUSG00000026356	Dars	-0.0487887628343643	0.974977146021111
ENSMUSG00000100078	Gm6170	2.58649504021628	0.115461348109455
ENSMUSG00000045382	Cxcr4	0.408114442190075	0.6364846105317
ENSMUSG00000089648	Gm15790	-0.976546013404878	1
ENSMUSG00000094122	Rpl31-ps9	2.57620160568095	0.833920369291349
ENSMUSG00000087691	Gm15674	-0.326956657610054	0.863281443240089
ENSMUSG00000086825	Gm15675	-0.172107686745218	0.735221388293997
ENSMUSG00000026399	Cd55	-0.0448643208978896	1
ENSMUSG00000085526	Gm16083	0.323847695566875	1
ENSMUSG00000102139	Gm37109	1.12009212520101	0.923460499576318
ENSMUSG00000026405	C4bp	-0.299522478468987	0.469984397149982
ENSMUSG00000101904	Gm29427	-0.433875969064884	0.730023370046375
ENSMUSG00000100257	C4bp-ps1	0.0437077666176943	1
ENSMUSG00000026409	Pfkfb2	0.376698598599354	0.374985871093165
ENSMUSG00000046404	Yod1	0.148504457495635	0.898753132110012
ENSMUSG00000104515	Gm37163	0.383580339826794	0.833920369291349
ENSMUSG00000042510	AA986860	0.675580497923766	0.503850477362866
ENSMUSG00000099556	Gm28857	-0.850414964297484	0.796896381428785
ENSMUSG00000100106	Gm28856	0.610010596037709	1
ENSMUSG00000026415	Fcamr	0.123352537912265	1
ENSMUSG00000086706	Gm15848	-0.228309956699552	1
ENSMUSG00000026417	Pigr	-0.599543410637047	0.0433495674856441
ENSMUSG00000042474	Fcmr	0.66735915096195	0.302324575254896
ENSMUSG00000016529	Il10	1.14366445863301	0.829853968488075
ENSMUSG00000016528	Mapkapk2	0.635153848051947	0.0014855450505141
ENSMUSG00000102856	Gm37084	-0.155177325981556	1
ENSMUSG00000016526	Dyrk3	-0.0206480253264888	1
ENSMUSG00000026427	Eif2d	-0.218565238376046	0.310955546522832
ENSMUSG00000026430	Rassf5	0.301511212019188	0.348850945425318
ENSMUSG00000101729	Gm17796	0.635483140570192	0.998329137101666
ENSMUSG00000042349	Ikbke	-0.55485408079501	0.0443811629698566
ENSMUSG00000102027	Gm28914	0.188525118516495	1
ENSMUSG00000102055	Gm28913	-0.0281005659435727	1
ENSMUSG00000026425	Srgap2	-0.0643388425829144	0.923460499576318
ENSMUSG00000104060	Gm37954	1.13116809391114	0.923460499576318
ENSMUSG00000055184	Fam72a	-0.375492082112804	0.424380221960813
ENSMUSG00000095841	Gm8532	0.630031168602333	1
ENSMUSG00000004552	Ctse	0.717161534072658	0.00222669958210071
ENSMUSG00000052688	Rab7b	0.168199507044356	0.904336903220774
ENSMUSG00000042251	Pm20d1	-0.384433044211112	0.0928789535635062
ENSMUSG00000013275	Slc41a1	-0.374860279204888	0.219486345917283
ENSMUSG00000026433	Rab29	-0.444425946331243	0.0311140699297993
ENSMUSG00000026434	Nucks1	0.221352131132752	0.558449127293009
ENSMUSG00000103569	Gm38067	1.11233916828368	0.406527258058093
ENSMUSG00000026435	Slc45a3	2.55878621992696	4.34421101531039e-16
ENSMUSG00000026436	Elk4	0.00845380294228889	1
ENSMUSG00000059149	Mfsd4a	0.465739236912648	0.444438599383604
ENSMUSG00000103966	Gm37120	4.18258591173688	0.214330136745048
ENSMUSG00000026437	Cdk18	0.0626791042761282	0.942932495228369
ENSMUSG00000099874	Gm29629	-2.01271762976986	0.262795185341736
ENSMUSG00000042115	Klhdc8a	0.119303546747294	0.954312702190176
ENSMUSG00000009772	Nuak2	-0.696289739535475	0.00164073718403247
ENSMUSG00000100658	F730311O21Rik	1.72223498440236	8.5199702666233e-06
ENSMUSG00000042066	Tmcc2	0.0107854669101471	1
ENSMUSG00000042046	Dstyk	0.344814413375641	0.152227739080681
ENSMUSG00000097760	6030442K20Rik	0.0635488447711832	1
ENSMUSG00000026439	Rbbp5	-0.0929247219581882	0.850965348310994
ENSMUSG00000048174	Tmem81	-0.23795545911638	0.753135653136612
ENSMUSG00000053024	Cntn2	-0.345419095551417	0.833920369291349
ENSMUSG00000026442	Nfasc	-2.23462710821883	0.00145117236550632
ENSMUSG00000054387	Mdm4	0.0557024196677551	0.961650429449998
ENSMUSG00000100228	Gm29257	-0.00157741427352412	1
ENSMUSG00000026447	Pik3c2b	-0.0927346310376452	0.979543038619392
ENSMUSG00000102425	Gm26616	0.854960178895061	0.171611719921507
ENSMUSG00000046062	Ppp1r15b	-0.698493758470212	0.000456329608032862
ENSMUSG00000041757	Plekha6	0.203687043068357	0.513864477309741
ENSMUSG00000101693	Gm19461	1.21716943640077	0.354386152872841
ENSMUSG00000103421	Golt1a	-0.720794150082358	0.035777498883173
ENSMUSG00000115958	Kiss1	-0.699327369526112	0.816629436575548
ENSMUSG00000070645	Ren1	-0.0502544711737491	1
ENSMUSG00000070644	Etnk2	-0.642761478189754	0.00328321594546876
ENSMUSG00000070643	Sox13	0.519794162584797	0.0393482309749427
ENSMUSG00000090553	Snrpe	-0.0338001446853353	1
ENSMUSG00000097014	Gm26706	0.913048158899503	0.937924299638521
ENSMUSG00000102976	Zc3h11a	-0.434279288646774	0.515782876700033
ENSMUSG00000094410	Gm38394	0.551792270716067	0.991949071306918
ENSMUSG00000051998	Lax1	-0.162265280655948	0.923753847470724
ENSMUSG00000026463	Atp2b4	0.237371115293277	0.655463071341323
ENSMUSG00000010311	Optc	0.494627914939209	0.739687182976444
ENSMUSG00000041577	Prelp	-0.155090432235981	0.730023370046375
ENSMUSG00000100987	Gm1627	0.605777613675926	1
ENSMUSG00000041559	Fmod	0.336373736618372	0.626823264457884
ENSMUSG00000020423	Btg2	1.20681725629947	0.16422728490909
ENSMUSG00000102380	Gm38140	1.1203535123413	0.923460499576318
ENSMUSG00000073559	Gm8618	3.08161470939246	0.610953990276904
ENSMUSG00000064246	Chil1	-1.87565224160476	0.119130038196965
ENSMUSG00000042429	Adora1	-0.0181560776940109	1
ENSMUSG00000026458	Ppfia4	-0.357975329746948	0.57513255492178
ENSMUSG00000042305	Tmem183a	0.139964507159302	0.675524411084068
ENSMUSG00000026456	Cyb5r1	-0.128749432580662	0.759284731513269
ENSMUSG00000026457	Adipor1	0.165959818753941	0.593517380096549
ENSMUSG00000102722	Gm37935	-1.47341257036041	0.923460499576318
ENSMUSG00000026455	Klhl12	0.562224959832118	0.00131469812774852
ENSMUSG00000042229	Rabif	-0.0869409759593463	0.856716706025131
ENSMUSG00000077202	Gm25612	0.693358408570552	0.955446044171159
ENSMUSG00000096712	Gm15454	-0.157449338184223	1
ENSMUSG00000042207	Kdm5b	0.0801479594585148	0.923460499576318
ENSMUSG00000026452	Syt2	4.01322423115747	0.263440836345768
ENSMUSG00000073557	Ppp1r12b	0.417911893563594	0.0778359095001003
ENSMUSG00000103614	Gm37949	-0.187897223441134	1
ENSMUSG00000103976	Gm37677	-0.183987079889637	1
ENSMUSG00000026429	Ube2t	-0.778371000503206	0.159403337739756
ENSMUSG00000042793	Lgr6	-1.34615818969938	0.623031542495327
ENSMUSG00000097993	Ptprv	-0.198770926572892	1
ENSMUSG00000031506	Ptpn7	-0.884664463854756	0.0394974448964898
ENSMUSG00000026426	Arl8a	0.365629021119049	0.106641860276546
ENSMUSG00000087721	Gm26280	-0.150269934433268	1
ENSMUSG00000085311	Gm15445	0.0928032814857452	1
ENSMUSG00000026424	Gpr37l1	-3.2884042564864	0.610953990276904
ENSMUSG00000079139	Gm4204	0.592729471187287	0.275728014830169
ENSMUSG00000097680	Gm26642	-0.350460830918821	0.586704567657822
ENSMUSG00000003051	Elf3	-0.448539379175058	0.777513434194505
ENSMUSG00000041926	Rnpep	-0.185941862746627	0.461298256685054
ENSMUSG00000062580	Timm17a	-0.124403333396968	0.833920369291349
ENSMUSG00000048096	Lmod1	-0.141096517236755	1
ENSMUSG00000041889	Shisa4	0.46322842418665	0.803760521406919
ENSMUSG00000041879	Ipo9	0.0840993536243626	0.868014151450526
ENSMUSG00000009418	Nav1	0.553163625615388	0.10300296157273
ENSMUSG00000104524	Gm37333	-0.760092230345792	0.952285600170082
ENSMUSG00000054412	Gm4793	0.620648481474352	1
ENSMUSG00000090399	Gm38399	-1.14109630172295	0.774347194491834
ENSMUSG00000026421	Csrp1	-0.221671395309794	0.56639169165138
ENSMUSG00000041801	Phlda3	1.01505523625746	0.00610988609288928
ENSMUSG00000041782	Lad1	-1.35313851121294	0.400153298631588
ENSMUSG00000026414	Tnnt2	-1.63183483158708	0.134610681070596
ENSMUSG00000101482	Gm28883	0.313393726315659	1
ENSMUSG00000026413	Pkp1	2.07763569952349	0.000270140672029622
ENSMUSG00000026411	Tmem9	-0.372840049639182	0.106641860276546
ENSMUSG00000086264	Gm15850	0.617768808875601	1
ENSMUSG00000041642	Kif21b	-0.0964309589756424	0.95774303242148
ENSMUSG00000041605	5730559C18Rik	-0.205373917582667	1
ENSMUSG00000041570	Camsap2	0.0596142529385099	0.977004277299444
ENSMUSG00000097403	9230116N13Rik	0.444719253986902	0.833128706710282
ENSMUSG00000026404	Ddx59	-0.335670971994548	0.374004471151574
ENSMUSG00000041498	Kif14	-1.29425647872272	0.112353465640222
ENSMUSG00000104414	Gm37799	-1.37140555978018	0.833744628533901
ENSMUSG00000104509	Gm33994	0.318983177554107	1
ENSMUSG00000097229	Platr23	-1.96216760189388	1
ENSMUSG00000041483	Zfp281	-0.279568329660482	0.391743670390704
ENSMUSG00000097113	Gm19705	0.916138237214262	0.031853719734808
ENSMUSG00000097448	Platr22	-0.817697184438558	0.0826781877561014
ENSMUSG00000092912	Gm24086	-3.2884042564864	0.610953990276904
ENSMUSG00000103953	Gm29718	-2.75267484104523	0.833920369291349
ENSMUSG00000026398	Nr5a2	-0.249618113421688	0.432075084963597
ENSMUSG00000098243	Gm4258	2.58011993144789	0.833920369291349
ENSMUSG00000103038	Gm37124	3.07828635404483	0.610953990276904
ENSMUSG00000102277	A130050O07Rik	2.58011993144789	0.833920369291349
ENSMUSG00000104145	D130019J16Rik	-0.198295251122661	1
ENSMUSG00000098206	A430106G13Rik	-0.0879441660303925	1
ENSMUSG00000026395	Ptprc	-0.0491699078526366	0.978562942614811
ENSMUSG00000104291	A130071D04Rik	-0.218833932526016	1
ENSMUSG00000026393	Nek7	0.26705803516157	0.324735867114794
ENSMUSG00000102651	Gm37080	-2.75267484104523	0.833920369291349
ENSMUSG00000102448	Gm37101	1.14976273919254	0.93220733211338
ENSMUSG00000019230	Lhx9	0.986650372696299	0.81596084267863
ENSMUSG00000079283	2310009B15Rik	0.0517505688207432	1
ENSMUSG00000102365	Gm37045	-0.973613552354348	0.846830949755211
ENSMUSG00000056268	Dennd1b	0.244195596111152	0.47989914388033
ENSMUSG00000104436	Gm37423	-0.192764054909436	1
ENSMUSG00000104900	4930596I21Rik	1.48930354523817	0.7571953354445
ENSMUSG00000102626	Gm18553	0	1
ENSMUSG00000085361	Gm16305	0.633949494369275	1
ENSMUSG00000102157	Gm37470	3.07774797156136	0.602503362352243
ENSMUSG00000105936	Gm43544	0.110401044567848	1
ENSMUSG00000102243	Gm37718	0.142285185065969	1
ENSMUSG00000033964	Zbtb41	0.292858662059952	0.329034562922197
ENSMUSG00000033952	Aspm	-0.0847347813271753	1
ENSMUSG00000026368	F13b	-0.013783175718537	1
ENSMUSG00000057037	Cfhr1	-0.126789251072047	0.742581186907251
ENSMUSG00000090623	Cfhr3	0.107381582142208	0.891060634397742
ENSMUSG00000070594	Gm4788	0.274047757057687	0.316203752397942
ENSMUSG00000033898	Cfhr2	-0.108863607667817	0.833920369291349
ENSMUSG00000089991	Gm16332	-0.282164389155132	0.462584296719873
ENSMUSG00000104496	Gm5837	0.115045833353571	1
ENSMUSG00000085867	Gm5834	-0.0353509745437064	1
ENSMUSG00000102905	Gm38266	-0.283562243764595	0.921300833881774
ENSMUSG00000087930	Gm26048	-2.63448992497279	0.234917118844663
ENSMUSG00000103691	Gm38019	-2.16708203215856	0.59517822247413
ENSMUSG00000026365	Cfh	-0.724930632992522	0.141228132464081
ENSMUSG00000052726	Kcnt2	-1.33604963333403	0.141797073832231
ENSMUSG00000101795	Gm5835	0.767599886830309	0.226236932953199
ENSMUSG00000026361	Cdc73	0.118063128104403	0.833920369291349
ENSMUSG00000018196	Glrx2	-0.10888357861681	0.81596084267863
ENSMUSG00000018199	Trove2	0.66124067347426	0.0484007075964311
ENSMUSG00000018189	Uchl5	-0.461147530755838	0.0190324486463765
ENSMUSG00000100455	Gm29170	0.0149790362911017	1
ENSMUSG00000026360	Rgs2	-0.210532329541841	0.706697232543626
ENSMUSG00000051079	Rgs13	-1.83553712786535	0.759720783906587
ENSMUSG00000026358	Rgs1	0.835922949912829	0.31099236137762
ENSMUSG00000100441	Gm7266	1.49248807973049	0.740669898450364
ENSMUSG00000026357	Rgs18	0.197638576422472	1
ENSMUSG00000097130	Gm5262	0.986656560638451	0.81596084267863
ENSMUSG00000099842	Gm4034	-0.0760212056526991	1
ENSMUSG00000056220	Pla2g4a	0.00962741467144814	1
ENSMUSG00000006010	BC003331	0.0698916763826704	0.923460499576318
ENSMUSG00000006005	Tpr	0.00839737202415347	1
ENSMUSG00000006014	Prg4	-1.31734218986715	0.00866627398405489
ENSMUSG00000066842	Hmcn1	0.370198968144276	0.472723542304735
ENSMUSG00000093650	Gm20631	-0.162507564265976	1
ENSMUSG00000100595	Gm19087	-0.685818989312255	0.61252388152395
ENSMUSG00000097426	Gm8941	0.284639718185202	0.661366953356073
ENSMUSG00000102095	C730036E19Rik	-0.123062538749761	0.833401490022961
ENSMUSG00000100954	Gm10138	-0.158292894621122	0.921552725044817
ENSMUSG00000023150	Ivns1abp	0.123532399224989	0.814097255493734
ENSMUSG00000052748	Swt1	0.254959396484183	0.402929941812329
ENSMUSG00000053286	Trmt1l	0.140399305831087	0.627920349015331
ENSMUSG00000106406	Mir7682	1.48693158614899	0.747432677183105
ENSMUSG00000103928	Gm37893	-0.0250992065028559	1
ENSMUSG00000026484	Rnf2	-0.126775310420961	0.804356904673838
ENSMUSG00000103238	Gm36527	-0.337178309662627	0.972496320527931
ENSMUSG00000100551	Gm19503	3.74470164877018	0.254581405101751
ENSMUSG00000026483	Fam129a	-0.0773209485522397	0.966536016012173
ENSMUSG00000100594	2810414N06Rik	0.033656937245052	1
ENSMUSG00000043019	Edem3	0.324219077228035	0.244755340956949
ENSMUSG00000032666	1700025G04Rik	-0.146724509419968	0.833920369291349
ENSMUSG00000014980	Tsen15	0.43583530290278	0.228336944414214
ENSMUSG00000032649	Colgalt2	-0.068412723968334	1
ENSMUSG00000026482	Rgl1	-0.0117829480313865	1
ENSMUSG00000080950	Gm7278	0.181787747855915	1
ENSMUSG00000008475	Arpc5	-0.116137256960893	0.79980979972229
ENSMUSG00000026480	Ncf2	-0.699365915236984	0.0255077058008606
ENSMUSG00000042772	Smg7	-0.343952113059873	0.118485533990729
ENSMUSG00000100394	Gm28791	1.27317171440518	0.595451562958405
ENSMUSG00000100702	Gm8976	1.11174417583026	0.706658120837309
ENSMUSG00000042751	Nmnat2	-0.54807521411235	0.814936417858376
ENSMUSG00000026479	Lamc2	-0.180970102898233	0.942850104371602
ENSMUSG00000026478	Lamc1	0.350163032760884	0.129017227107845
ENSMUSG00000073538	E330020D12Rik	-0.325307666560204	0.989017067700202
ENSMUSG00000042708	Shcbp1l	0.0410159226947735	1
ENSMUSG00000042699	Dhx9	-0.1948752439406	0.484358488721204
ENSMUSG00000042684	Npl	0.372455649436318	0.440489460246677
ENSMUSG00000099858	Gm6652	-0.640031734563445	0.166758045166879
ENSMUSG00000042671	Rgs8	-1.63789741169141	0.473028259712508
ENSMUSG00000100334	C230024C17Rik	-2.86248718533906	0.275682520630626
ENSMUSG00000026475	Rgs16	-2.14628708531214	0.0588597034788411
ENSMUSG00000099568	Gm28513	-1.72775004799752	0.0505989644050933
ENSMUSG00000066800	Rnasel	-0.0222646792667594	1
ENSMUSG00000045968	Teddm2	-1.27260029563672	0.0286714022566193
ENSMUSG00000043282	Teddm1b	-2.56329045735664	0.109873682829632
ENSMUSG00000026473	Glul	-0.435530766132874	0.114828353985408
ENSMUSG00000101903	Gm29291	0.609263685331364	1
ENSMUSG00000100627	A830008E24Rik	0	1
ENSMUSG00000004110	Cacna1e	0.292781201391844	0.99827810476974
ENSMUSG00000096950	Gm9530	0.291367413193032	0.833907587282227
ENSMUSG00000056708	Ier5	0.94734925716493	0.00247720057249854
ENSMUSG00000026471	Mr1	-0.0215664380704481	1
ENSMUSG00000026470	Stx6	1.15121761267186	1.94719821601746e-12
ENSMUSG00000033722	BC034090	1.09295865702103	0.0630383484944808
ENSMUSG00000026469	Xpr1	0.368484960625943	0.0919331348823234
ENSMUSG00000073535	Gm5532	0.839239466635039	0.729321326979928
ENSMUSG00000033701	Acbd6	0.0471949017235089	0.980587054446113
ENSMUSG00000026468	Lhx4	2.57217819793159	0.833920369291349
ENSMUSG00000033684	Qsox1	-0.77246396495005	0.0281484946030653
ENSMUSG00000102299	Gm37539	-0.312121631719641	1
ENSMUSG00000033671	Cep350	0.293367037061436	0.200198907098937
ENSMUSG00000102837	Gm37383	0.630031168602333	1
ENSMUSG00000102833	Gm9694	1.78601398007987	0.36818036040634
ENSMUSG00000026466	Tor1aip1	-0.293572669566715	0.24170544922055
ENSMUSG00000102964	9430034N14Rik	-0.123560136634859	1
ENSMUSG00000050565	Tor1aip2	-0.322504597570263	0.16570561477998
ENSMUSG00000026601	Axdnd1	-0.697667458285867	1
ENSMUSG00000078193	Gm2000	1.6041342965323	0.299379933131059
ENSMUSG00000026600	Soat1	-0.00639320388108275	1
ENSMUSG00000101523	Gm10031	0.551773000167225	0.991949071306918
ENSMUSG00000026596	Abl2	0.413372591689287	0.112747142710563
ENSMUSG00000104293	Gm38043	-0.34367454492864	0.944312231776156
ENSMUSG00000060519	Tor3a	0.272043213438241	0.513555722937746
ENSMUSG00000033557	Fam20b	0.638919451132383	2.12134646622154e-05
ENSMUSG00000026594	Ralgps2	0.321433514135641	0.151663820801534
ENSMUSG00000101964	Gm28693	1.82802825129248	0.661307261267512
ENSMUSG00000033544	Angptl1	0.120375425425724	1
ENSMUSG00000103303	Gm37802	2.07730646904726	0.535658373971712
ENSMUSG00000102960	Gm37943	-0.377547778045146	0.942274157429874
ENSMUSG00000103325	Gm10531	-0.434283837118708	1
ENSMUSG00000109913	Gm30694	2.58011993144789	0.833920369291349
ENSMUSG00000070565	Rasal2	0.311874770221384	0.367169943057119
ENSMUSG00000102326	Gm37788	-0.519833109383352	1
ENSMUSG00000087632	Gm6058	-3.95085188900486	0.267481466781362
ENSMUSG00000103808	Gm37060	-0.398977516781734	0.894085110510438
ENSMUSG00000049881	2810025M15Rik	-0.239225491027692	0.436913898763719
ENSMUSG00000033488	Cryzl2	0.520810166106204	0.0551418671176596
ENSMUSG00000026589	Sec16b	0.00269738524829251	1
ENSMUSG00000103962	Gm38213	-1.52098704813946	0.158341453522944
ENSMUSG00000026587	Astn1	2.58416147848326	0.833920369291349
ENSMUSG00000061992	Gm4953	-0.15915334635227	1
ENSMUSG00000040782	Cop1	0.753099183736073	4.38475228106455e-05
ENSMUSG00000103572	Gm37115	1.61049386422483	0.551543655763261
ENSMUSG00000015829	Tnr	1.04258752537094	0.787338413531309
ENSMUSG00000090394	4930523C07Rik	-0.913358618727674	0.0057956816969355
ENSMUSG00000058267	Mrps14	0.349189606175523	0.0962888746772812
ENSMUSG00000014226	Cacybp	0.29954029427272	0.305343404265727
ENSMUSG00000103006	4933417C20Rik	0.350727911165291	1
ENSMUSG00000026721	Rabgap1l	0.104376846169346	0.838556487349872
ENSMUSG00000104302	Gm36975	-0.175807460906714	1
ENSMUSG00000103693	Gm37529	0.633610505876038	0.92843601975678
ENSMUSG00000104026	Gm37212	0.637700622691079	0.835235271460775
ENSMUSG00000104020	Gm37215	0.613719347192234	1
ENSMUSG00000103391	Gm38302	0.254003789223631	0.959912830681391
ENSMUSG00000103432	6720464F23Rik	0.928944826241822	0.706658120837309
ENSMUSG00000102172	Gm37873	-0.189622208924668	1
ENSMUSG00000103200	Gm37328	0.167220108949063	1
ENSMUSG00000103632	Gm38329	-0.640402371022156	0.548341396503611
ENSMUSG00000104053	Gm38126	0.260822996843883	1
ENSMUSG00000102852	Gm37083	-0.00633508116296603	1
ENSMUSG00000057499	Gm6177	-0.158320461811556	1
ENSMUSG00000040423	Rc3h1	-0.198074221062315	0.610953990276904
ENSMUSG00000103739	Gm37653	-0.688889173098687	1
ENSMUSG00000026715	Serpinc1	-0.172205067897116	0.665485914065957
ENSMUSG00000103222	Gm37729	-0.151630875254207	1
ENSMUSG00000103680	Gm37072	-0.159606853213848	0.8511062937674
ENSMUSG00000043467	Zbtb37	0.11380220228214	0.833920369291349
ENSMUSG00000104016	Gm37362	-0.208232032102116	1
ENSMUSG00000053332	Gas5	0.0446896874947866	1
ENSMUSG00000026709	Dars2	0.0257611953976273	1
ENSMUSG00000026708	Cenpl	-0.289529049452581	0.510629993120558
ENSMUSG00000026705	Klhl20	0.309973339534644	0.36818036040634
ENSMUSG00000044835	Ankrd45	-0.148621560223558	1
ENSMUSG00000102817	Gm6185	-0.361950190241429	0.94021857258653
ENSMUSG00000026701	Prdx6	-0.187734390740054	0.571280807203829
ENSMUSG00000026700	Tnfsf4	3.45075157062222	0.452284832557782
ENSMUSG00000066755	Tnfsf18	0.315262483024821	1
ENSMUSG00000040323	Gm15429	-0.0334810371951209	1
ENSMUSG00000102399	Gm5049	3.98865404741528	0.172589210297857
ENSMUSG00000000817	Fasl	0.376192788117519	0.82059865642045
ENSMUSG00000103625	Gm37357	-1.28892619923345	0.76946294596323
ENSMUSG00000040297	Suco	0.242225006752356	0.431294837743355
ENSMUSG00000026698	Pigc	-0.0379237574106744	1
ENSMUSG00000040265	Dnm3	-1.04410328667515	0.703987728055716
ENSMUSG00000078190	Dnm3os	0.147507835849608	0.913743508565917
ENSMUSG00000026694	Mettl13	-0.304771921953926	0.199866749015426
ENSMUSG00000026696	Vamp4	0.35481260267103	0.13463852412639
ENSMUSG00000026697	Myoc	-4.6436261185083	0.00197866992787478
ENSMUSG00000040225	Prrc2c	0.106479992967601	0.803782682284225
ENSMUSG00000098259	Gm27616	0.847475114679428	0.683971629948912
ENSMUSG00000026692	Fmo4	-0.258269504802239	0.477059034355139
ENSMUSG00000040181	Fmo1	-0.293982103270648	0.403534651106594
ENSMUSG00000040170	Fmo2	-1.39571307915188	2.82252200459313e-06
ENSMUSG00000095576	Fmo6	-0.471990970992366	1
ENSMUSG00000026691	Fmo3	-1.55905807937556	3.13564271177687e-05
ENSMUSG00000103288	Gm37273	-1.95354032866578	0.0166288040189753
ENSMUSG00000071890	Mroh9	-3.3482759715385	0.0396012164036912
ENSMUSG00000026586	Prrx1	0.418973256930469	0.833920369291349
ENSMUSG00000096984	Gm26523	-2.75267484104523	0.833920369291349
ENSMUSG00000040124	Gorab	-0.0485751519537417	1
ENSMUSG00000102117	Rpsa-ps1	1.22991116828969	0.655769601591301
ENSMUSG00000026585	Kifap3	0.0984416825602783	0.923460499576318
ENSMUSG00000026584	Scyl3	0.13810189765574	0.666517854203779
ENSMUSG00000041406	BC055324	-0.134588559099817	0.94806272310054
ENSMUSG00000041396	Mettl18	-0.330241195790048	0.433092683014442
ENSMUSG00000026582	Sele	-0.208262764692456	1
ENSMUSG00000026581	Sell	-0.657552256592216	0.153911778178422
ENSMUSG00000026580	Selp	-0.616113267595254	0.377172106899733
ENSMUSG00000090081	Gm16587	-0.657438802244805	0.703987728055716
ENSMUSG00000086593	Gm16548	-1.31045864470829	4.25241574581269e-06
ENSMUSG00000026579	F5	-0.157754093228272	0.702370508698295
ENSMUSG00000089790	Gm16588	-0.957094261894116	1
ENSMUSG00000040918	Slc19a2	-0.0841808625768163	0.914709614545091
ENSMUSG00000026578	Ccdc181	-0.177437564035601	0.811681395207812
ENSMUSG00000026577	Blzf1	-0.020242725334941	1
ENSMUSG00000026575	Nme7	-0.267922728363223	0.52876094326176
ENSMUSG00000026576	Atp1b1	-0.0253251981660452	1
ENSMUSG00000104011	Gm32391	0.482506187681763	0.286046969652045
ENSMUSG00000102389	D630023O14Rik	2.57620160568095	0.833920369291349
ENSMUSG00000026574	Dpt	0.969116420072335	4.24548600465712e-05
ENSMUSG00000103659	Gm32569	-0.148973415830694	1
ENSMUSG00000104117	Gm20743	0.705619207129771	0.972060713906679
ENSMUSG00000103320	Gm37403	-0.197838963777515	1
ENSMUSG00000026573	Xcl1	-0.0841426193795146	1
ENSMUSG00000040848	Sft2d2	0.296769692842166	0.165626410086135
ENSMUSG00000040843	Tiprl	0.102177133729928	0.839007134512915
ENSMUSG00000102302	Gm38190	0.358534435251506	0.813698506885703
ENSMUSG00000040836	Gpr161	0.0504310324797305	1
ENSMUSG00000026571	Dcaf6	0.274340775940853	0.282910386663524
ENSMUSG00000104427	Gm38368	0.354320068056432	1
ENSMUSG00000102401	Gm37864	-0.197838922543501	1
ENSMUSG00000026568	Mpc2	-0.391128310612285	0.151663820801534
ENSMUSG00000103763	Gm37860	-0.179013014084982	1
ENSMUSG00000026567	Adcy10	-2.02111027516044	0.498117986541351
ENSMUSG00000026566	Mpzl1	2.40768474656483	1.07387036911269e-14
ENSMUSG00000103098	Gm37559	3.98968645086718	0.159243415016932
ENSMUSG00000104517	Gm18407	-3.26338447733808	0.610953990276904
ENSMUSG00000040723	Rcsd1	0.10865325941802	0.874404163625218
ENSMUSG00000040713	Creg1	0.0935685977886713	0.880050634556481
ENSMUSG00000104306	Gm36972	2.86532443211399	0.0793731403425337
ENSMUSG00000089829	Gm16565	1.36892886759482	0.27153073872615
ENSMUSG00000005763	Cd247	0.22708298409192	0.833920369291349
ENSMUSG00000026565	Pou2f1	-0.191049064271839	0.742222012972359
ENSMUSG00000040612	Ildr2	-1.01934049491941	0.00108034406530711
ENSMUSG00000091393	5330438I03Rik	-0.694306703421734	1
ENSMUSG00000103400	Gm15853	0.125498396616858	1
ENSMUSG00000026563	Tada1	0.440644891855033	0.0932387952379713
ENSMUSG00000040596	Pogk	-0.640301603972971	0.167810752631765
ENSMUSG00000084093	Gm16418	1.20792640421237	0.609631968001825
ENSMUSG00000086925	Gm6286	1.7996600376279	1
ENSMUSG00000097823	Gm16701	-0.91961428113468	0.602503362352243
ENSMUSG00000060568	Fam78b	0.058340074412543	1
ENSMUSG00000026558	Uck2	0.0789804147521674	0.914193116106726
ENSMUSG00000052428	Tmco1	0.122082663436134	0.722921017529167
ENSMUSG00000026687	Aldh9a1	0.162654975620179	0.728118603603942
ENSMUSG00000026688	Mgst3	0.269703471472329	0.662248915465189
ENSMUSG00000015843	Rxrg	0.493228983963523	0.044655801407367
ENSMUSG00000026686	Lmx1a	2.57217819793159	0.833920369291349
ENSMUSG00000052534	Pbx1	-0.200170993413863	0.611748823249301
ENSMUSG00000102594	Gm38381	-0.951109595360197	1
ENSMUSG00000026683	Nuf2	-0.0518713715797785	1
ENSMUSG00000026678	Rgs5	-0.336768597526741	0.243798292158398
ENSMUSG00000038530	Rgs4	-0.606912411953354	0.292405582709154
ENSMUSG00000070532	Ccdc190	-0.444031583615791	1
ENSMUSG00000089990	Gm15852	-0.157341011179556	1
ENSMUSG00000026675	Hsd17b7	0.129384095193311	0.84856793591999
ENSMUSG00000097503	3110045C21Rik	-0.787498340550993	0.2406912760862
ENSMUSG00000026674	Ddr2	-0.150088479302744	0.853654974428417
ENSMUSG00000026670	Uap1	0.452196213828136	0.0265371743558132
ENSMUSG00000104266	Gm37748	-1.84774394301678	0.740669898450364
ENSMUSG00000026667	Uhmk1	0.623972219134209	0.000180090222956664
ENSMUSG00000096964	Gm6345	0.0226493660992514	1
ENSMUSG00000102418	Sh2d1b1	-0.926166676267558	0.347909546661178
ENSMUSG00000102752	Gm7694	-1.33389800149888	0.0638844604630654
ENSMUSG00000038473	Nos1ap	-0.834472106471071	0.433092683014442
ENSMUSG00000042800	Spata46	-1.84691530768212	0.319949921767583
ENSMUSG00000102193	Gm7299	-1.85476015721447	0.761668800932784
ENSMUSG00000038463	Olfml2b	-0.33373818685902	0.799437465630685
ENSMUSG00000026663	Atf6	-0.0225889506473617	1
ENSMUSG00000053925	Gm9929	0.247591602500206	0.794410090482647
ENSMUSG00000026659	Dusp12	0.207282489775432	0.438305315136499
ENSMUSG00000096968	Gm26620	-0.777828457044864	0.693368280580798
ENSMUSG00000070524	Fcrlb	1.0670678794862	0.590932729269586
ENSMUSG00000038421	Fcrla	-0.106020753784898	1
ENSMUSG00000089838	Gm2962	0.676952106550245	0.862165659334892
ENSMUSG00000026656	Fcgr2b	-0.422520709395194	0.123128988760382
ENSMUSG00000104340	Gm10522	-1.60847881866714	0.707204075629666
ENSMUSG00000059089	Fcgr4	-0.256159632776634	0.571661544312733
ENSMUSG00000059498	Fcgr3	-0.640673337179675	0.00698319730051983
ENSMUSG00000026649	Cfap126	0.640213418692691	0.0608610774187637
ENSMUSG00000058076	Sdhc	0.118338593662698	0.816948116941596
ENSMUSG00000056569	Mpz	0.675471689333876	0.164813590967966
ENSMUSG00000038370	Pcp4l1	0.941695190824608	7.78478485863448e-05
ENSMUSG00000005677	Nr1i3	-0.362625532077577	0.419477355765985
ENSMUSG00000005674	Tomm40l	-0.0428304238069461	1
ENSMUSG00000005681	Apoa2	0.104304004752538	0.923460499576318
ENSMUSG00000058715	Fcer1g	-0.510402178450748	0.049598160384445
ENSMUSG00000013593	Ndufs2	0.033047210657223	1
ENSMUSG00000006403	Adamts4	0.326696983558597	0.803782682284225
ENSMUSG00000052423	B4galt3	-0.19545191569891	0.577271513950169
ENSMUSG00000062729	Ppox	0.182383438568104	0.667387564590261
ENSMUSG00000053483	Usp21	-0.0538360105066485	0.956940723551634
ENSMUSG00000062963	Ufc1	-0.193993635527156	0.458992900682129
ENSMUSG00000079137	Rpl27-ps1	1.80384714008232	1
ENSMUSG00000103983	Gm20045	0.16987373127275	0.923460499576318
ENSMUSG00000013973	Dedd	0.0379054300285973	1
ENSMUSG00000013997	Nit1	-0.369602808679376	0.0571769273654067
ENSMUSG00000006412	Pfdn2	-0.171465861944455	0.666510891286428
ENSMUSG00000102929	Gm37154	0.953142665031776	0.321040291119827
ENSMUSG00000006411	Nectin4	0.00409017361562887	1
ENSMUSG00000048865	Arhgap30	-0.132205329750898	0.833526723779466
ENSMUSG00000026641	Usf1	-0.279621361967431	0.212401351601997
ENSMUSG00000103711	Tstd1	0.652814118473099	0.0428777135444748
ENSMUSG00000097045	Gm26641	-1.47181628726391	0.923460499576318
ENSMUSG00000038235	F11r	-0.148383122105055	0.682077584228294
ENSMUSG00000091993	B930036N10Rik	0.498076982736385	1
ENSMUSG00000060244	Alyref2	-0.495422562980778	0.349942834672746
ENSMUSG00000038218	Gm9765	-0.181136548492429	1
ENSMUSG00000038209	Itln1	-0.281390679741584	1
ENSMUSG00000004709	Cd244	-0.169899757247733	0.918195267792486
ENSMUSG00000004707	Ly9	-0.00623120323781849	1
ENSMUSG00000038179	Slamf7	-0.0435770568062254	1
ENSMUSG00000103083	A630035G10Rik	0.616268608207351	1
ENSMUSG00000103137	Gm37981	1.48184412589168	0.82824941749298
ENSMUSG00000015355	Cd48	-0.0156639506215436	1
ENSMUSG00000103883	Gm37010	0.319722560517445	1
ENSMUSG00000059058	Tma7-ps	-0.69431000006247	1
ENSMUSG00000015316	Slamf1	-1.30735923808359	0.18888576790722
ENSMUSG00000038147	Cd84	0.0394079186263235	1
ENSMUSG00000073492	Gm10521	-0.347910942941744	1
ENSMUSG00000104413	Gm37065	3.44971897990557	0.401303644331433
ENSMUSG00000015314	Slamf6	0.33563917883261	0.740669898450364
ENSMUSG00000026556	Vangl2	0.822349550853708	0.0834126126839965
ENSMUSG00000003458	Ncstn	-0.102310523036622	0.815784800827669
ENSMUSG00000026553	Copa	0.047763464657633	0.988517236180278
ENSMUSG00000103380	Gm37756	-1.32823604195439	0.720033062773516
ENSMUSG00000003464	Pex19	-0.752566873426848	2.90099389227861e-05
ENSMUSG00000026554	Dcaf8	-0.071397605251506	0.921173074265704
ENSMUSG00000013698	Pea15a	0.188102142801998	0.541261638316534
ENSMUSG00000007122	Casq1	2.25833778506227	0.533819508164261
ENSMUSG00000007107	Atp1a4	0.317257066992608	1
ENSMUSG00000038034	Igsf8	-0.132477514350819	0.791168739382213
ENSMUSG00000007097	Atp1a2	-0.3986682356721	0.565812854907231
ENSMUSG00000038026	Kcnj9	0.823576093334859	0.386827732858431
ENSMUSG00000044708	Kcnj10	0.162448084554699	0.833920369291349
ENSMUSG00000050229	Pigm	-0.00693257387689373	1
ENSMUSG00000102278	Gm37145	0.551795474621148	0.864113817389156
ENSMUSG00000026548	Slamf9	0.142645774921282	0.984845888185563
ENSMUSG00000037995	Igsf9	0.350888895730588	0.878425207698881
ENSMUSG00000026547	Tagln2	-0.359634315979907	0.16869456046156
ENSMUSG00000026546	Cfap45	-0.118308796901312	1
ENSMUSG00000085184	4933439K11Rik	-0.475907529471903	1
ENSMUSG00000049598	Vsig8	0.00665791760757609	1
ENSMUSG00000053318	Slamf8	-0.357667653672724	0.793120292218465
ENSMUSG00000070504	Fcrl6	3.45010516448591	0.42688302487573
ENSMUSG00000026544	Dusp23	-0.642959011237441	0.00448660732394189
ENSMUSG00000060128	Gm2710	-1.61991150925904	0.739777807262221
ENSMUSG00000037942	Crp	-0.305155345136916	0.490306471861755
ENSMUSG00000102430	Gm38051	0.319722560517445	1
ENSMUSG00000102701	9430083B18Rik	-0.225110960762809	1
ENSMUSG00000026542	Apcs	-1.86829475288746	0.00105367865996552
ENSMUSG00000037924	Olfr16	-2.012193003239	0.133856841261074
ENSMUSG00000049456	Olfr1404	1.79561362719979	0.653622423554172
ENSMUSG00000005339	Fcer1a	1.1050203004344	0.93151720528462
ENSMUSG00000037872	Ackr1	-0.948672639605476	0.000405157502892332
ENSMUSG00000005338	Cadm3	-0.157545876110678	0.833920369291349
ENSMUSG00000037860	Aim2	0.340011381299231	0.46113060589677
ENSMUSG00000037849	Ifi206	-0.320822886470573	0.95995189772326
ENSMUSG00000070501	Ifi214	0.172164153301041	1
ENSMUSG00000073491	Ifi213	-1.26809564430063	0.226978846166298
ENSMUSG00000043263	Ifi209	-0.405852577106407	0.483211658635007
ENSMUSG00000066677	Pydc3	0.0318819805593592	1
ENSMUSG00000073490	Ifi207	-0.124469485338555	0.924515343980981
ENSMUSG00000073489	Ifi204	-0.0535309946737493	1
ENSMUSG00000090222	Ifi203-ps	-0.427591088240389	0.593323727824312
ENSMUSG00000102187	Gm7897	0.380824207261757	0.891970219348398
ENSMUSG00000090272	Mndal	0.107713640046855	0.910205379287549
ENSMUSG00000026536	Mnda	0.0894543462935303	0.991322722234229
ENSMUSG00000039997	Ifi203	0.113380518216625	0.872844792564958
ENSMUSG00000026535	Ifi202b	-0.372180234069322	0.494547100614609
ENSMUSG00000054203	Ifi205	-0.425596336558256	0.512712661192025
ENSMUSG00000045381	Olfr433	0.988533874611812	0.817894757509087
ENSMUSG00000047048	Olfr432	0.342428762726755	1
ENSMUSG00000026532	Spta1	2.06887637849279	0.274234862588163
ENSMUSG00000028354	Fmn2	0.500232424803268	0.602503362352243
ENSMUSG00000050069	Grem2	-0.0515530392524568	1
ENSMUSG00000026527	Rgs7	0.260660185637316	0.909262660647363
ENSMUSG00000026526	Fh1	-0.139957543147321	0.750197705838406
ENSMUSG00000039783	Kmo	0.0180106885084039	1
ENSMUSG00000026525	Opn3	-0.16360039332571	0.939843121598137
ENSMUSG00000078185	Chml	0.486373904838513	0.44685816461801
ENSMUSG00000039748	Exo1	-0.807783079552814	0.185327367356024
ENSMUSG00000078184	Rbm8a2	0.471190832390399	0.881607807326864
ENSMUSG00000057335	Cep170	0.470341418114328	0.0953518300862165
ENSMUSG00000026504	Sdccag8	0.214347405834738	0.622066864515548
ENSMUSG00000103367	Gm38158	-1.08143788885523	0.466026543237332
ENSMUSG00000102211	Gm37490	-1.1764275345334	0.391701289435837
ENSMUSG00000103251	Gm37519	-3.93138523851339	0.280592874559389
ENSMUSG00000019699	Akt3	0.563449520382035	0.0622387589006639
ENSMUSG00000103646	Gm37706	0.175002572449813	1
ENSMUSG00000097892	Gm26801	3.08594310177622	0.610953990276904
ENSMUSG00000063659	Zbtb18	-0.646619423419006	0.00151084664257101
ENSMUSG00000102432	Gm29856	-1.30733596839021	0.0870832655705036
ENSMUSG00000015961	Adss	0.300409356679433	0.166084701609145
ENSMUSG00000089657	Gm16585	1.1009433709482	0.644875440568766
ENSMUSG00000091476	Gm16432	1.10841136967557	0.258699092402942
ENSMUSG00000104097	Gm37313	0.272221054113689	1
ENSMUSG00000102493	Gm8010	0.065028959404867	1
ENSMUSG00000026502	Desi2	0.947581183947038	5.5378094253794e-07
ENSMUSG00000104126	Gm37486	-0.298585763222159	0.92974718907584
ENSMUSG00000086350	B230369F24Rik	0.526207600012593	0.610953990276904
ENSMUSG00000026500	Cox20	-0.167309455910186	1
ENSMUSG00000039630	Hnrnpu	0.0955326097963086	0.850982131876608
ENSMUSG00000104279	Gm38300	1.24338040279203	0.0115573187085973
ENSMUSG00000026495	Efcab2	1.1141601659475	1.98081541528835e-05
ENSMUSG00000026494	Kif26b	0.985102877559017	0.289595248334173
ENSMUSG00000055067	Smyd3	0.143527594931197	0.801724937594361
ENSMUSG00000096474	Gm5561	3.74274665049703	0.264496983616296
ENSMUSG00000026492	Tfb2m	0.0412062382244166	1
ENSMUSG00000038949	Cnst	0.00265576103154709	1
ENSMUSG00000038936	Sccpdh	0.570492024981255	0.0271415362613183
ENSMUSG00000026491	Ahctf1	0.497192716906587	0.025944034790822
ENSMUSG00000026490	Cdc42bpa	0.410564424909334	0.0217868281971917
ENSMUSG00000026489	Coq8a	1.82087721462439	1.54374459914163e-05
ENSMUSG00000104520	Gm37336	1.56652409810111	0.0135648079056842
ENSMUSG00000010609	Psen2	0.463591967321951	0.110752887417099
ENSMUSG00000102923	Gm31728	-0.129594102802287	1
ENSMUSG00000055676	Gm5069	1.76583228741129	0.264443572719808
ENSMUSG00000038855	Itpkb	0.14446279625016	0.833920369291349
ENSMUSG00000104388	Gm37033	0.374668164666375	0.935742445225576
ENSMUSG00000053963	Stum	1.03717901189215	0.586295517033561
ENSMUSG00000026496	Parp1	0.327482660558999	0.125305310563288
ENSMUSG00000058729	Lin9	-0.956491554012083	0.000284020767586798
ENSMUSG00000026499	Acbd3	0.256428443117479	0.338977693808826
ENSMUSG00000103649	Gm37768	-0.202531467613787	0.833189082092416
ENSMUSG00000103156	Gm38293	3.44942824913027	0.400153298631588
ENSMUSG00000060743	H3f3a	-0.149811693129951	0.735225982340424
ENSMUSG00000097347	Gm17275	-0.201023430803348	0.839505354015335
ENSMUSG00000073485	H3f3aos	-0.0624095023718439	1
ENSMUSG00000038806	Sde2	-0.150389380833262	0.763999358343615
ENSMUSG00000103979	Gm20305	1.49537555860292	0.75820400643157
ENSMUSG00000026520	Pycr2	0.042318963995438	1
ENSMUSG00000038793	Lefty1	-1.14151648839618	0.0530001477132344
ENSMUSG00000026519	Tmem63a	0.0237370667799658	1
ENSMUSG00000085563	2210411M09Rik	1.12082383831833	0.923460499576318
ENSMUSG00000038776	Ephx1	0.764099474719103	0.00834291950109689
ENSMUSG00000038768	9130409I23Rik	-0.0226624830515681	1
ENSMUSG00000026516	Nvl	0.148221852899578	0.742958477716
ENSMUSG00000062169	Cnih4	0.207407692385871	0.430437657303685
ENSMUSG00000038733	Wdr26	0.613325409745457	0.000834284603154377
ENSMUSG00000054135	A430110L20Rik	0.9016172658018	0.208827291378132
ENSMUSG00000103260	Gm8146	0.285526776395018	1
ENSMUSG00000047369	Dnah14	0.109948335735596	1
ENSMUSG00000004880	Lbr	-0.231684688220151	0.560959675642131
ENSMUSG00000022995	Enah	0.319117141783065	0.654655827174397
ENSMUSG00000103722	2700078F05Rik	3.0924810791343	0.631380207275975
ENSMUSG00000026511	Srp9	-0.0638786730692463	0.940870201752888
ENSMUSG00000038633	Degs1	0.0359260920154656	1
ENSMUSG00000100147	1700047M11Rik	-0.611731565510193	0.0718083737273044
ENSMUSG00000047539	Fbxo28	-0.367892730531701	0.123784270795456
ENSMUSG00000097260	Gm5706	-1.8134977436997	0.771188980959605
ENSMUSG00000073482	Gm10517	1.11998839347304	0.923460499576318
ENSMUSG00000026510	Trp53bp2	0.00152236885857366	1
ENSMUSG00000026509	Capn2	1.00372045446638	1.35637280435339e-09
ENSMUSG00000104415	Gm37069	1.11357995065976	0.923460499576318
ENSMUSG00000038599	Capn8	3.92798391014979	0.484358488721204
ENSMUSG00000104376	Gm37516	2.57217819793159	0.833920369291349
ENSMUSG00000038576	Susd4	0.330276124179462	0.860187969372531
ENSMUSG00000079164	Tlr5	0.0480687948711574	1
ENSMUSG00000104367	Gm38079	-0.349296579279495	0.941797302260356
ENSMUSG00000030768	Disp1	0.25282559209366	0.682029400221599
ENSMUSG00000102478	BC085271	0.691392999228122	0.952285600170082
ENSMUSG00000046836	Brox	0.0863221768628632	0.885309257463697
ENSMUSG00000042901	Aida	-0.183504785912704	0.750742809277896
ENSMUSG00000056050	Mia3	0.0451518644808904	1
ENSMUSG00000103415	Gm37339	-2.22332558790637	0.0173529359936828
ENSMUSG00000072258	Taf1a	0.0689603459843761	0.985524747556754
ENSMUSG00000104212	Gm37986	0.474087539217041	0.977387005456404
ENSMUSG00000053461	Hhipl2	-1.12932698040757	0.0697023221264547
ENSMUSG00000104022	Gm37214	-0.958295015024083	1
ENSMUSG00000039384	Dusp10	0.331408013580442	0.418497960240556
ENSMUSG00000044854	1700056E22Rik	-0.34266511665684	0.665656847100245
ENSMUSG00000103308	Gm37800	1.11284019839125	0.923460499576318
ENSMUSG00000102606	Rpl21-ps1	-1.46979504109737	0.923460499576318
ENSMUSG00000039377	Hlx	0.568089000479578	0.0386208190220314
ENSMUSG00000026621	Marc1	-0.412215712730727	0.122969952226723
ENSMUSG00000073481	Marc2	-0.245667256419874	0.420764893624809
ENSMUSG00000088559	Mir1981	-0.192360060884555	1
ENSMUSG00000039349	C130074G19Rik	-0.217344984055187	0.607485724307939
ENSMUSG00000026620	Mark1	1.05986599309999	2.82702024812129e-05
ENSMUSG00000039318	Rab3gap2	0.354343397821269	0.0688230457013859
ENSMUSG00000026618	Iars2	-0.232255255296677	0.308419759442838
ENSMUSG00000104368	2010103J01Rik	-0.694290677798864	1
ENSMUSG00000065581	Mir194-1	-1.1764237678905	0.923460499576318
ENSMUSG00000102526	Gm37785	1.65218095114558	0.546499817035512
ENSMUSG00000026617	Bpnt1	-0.189456130284514	0.477710266655155
ENSMUSG00000097261	4930532G15Rik	-0.66291308807266	0.935731245871153
ENSMUSG00000026615	Eprs	0.0362579071774375	1
ENSMUSG00000051295	9630028B13Rik	0.691202937201404	0.953285433588671
ENSMUSG00000097615	Gm2061	-0.0990087586944993	1
ENSMUSG00000026614	Slc30a10	0.624864628093615	0.0115444208768762
ENSMUSG00000039246	Lyplal1	0.209155956059773	0.513864477309741
ENSMUSG00000103056	Gm38268	2.57620160568095	0.833920369291349
ENSMUSG00000039239	Tgfb2	0.593454920608501	0.614139878928586
ENSMUSG00000001305	Rrp15	0.096862501015864	0.866502025778187
ENSMUSG00000097784	A430105J06Rik	0.409432700332655	0.923460499576318
ENSMUSG00000097935	Gm3809	0.594392498755688	1
ENSMUSG00000026611	Spata17	0.307382074463732	0.923460499576318
ENSMUSG00000107163	Gm43496	0.634633447409941	1
ENSMUSG00000039210	Gpatch2	0.444380017561572	0.08310712283511
ENSMUSG00000104394	Gm37254	0.230008865781006	0.602530027663877
ENSMUSG00000104245	Gm38155	1.37114205570979	0.347776717991077
ENSMUSG00000103923	Gm37896	3.44524796095957	0.440948526824829
ENSMUSG00000026610	Esrrg	-0.65325715255885	0.133856841261074
ENSMUSG00000103732	Gm38315	0	1
ENSMUSG00000026609	Ush2a	1.06554836017309	0.7571953354445
ENSMUSG00000026608	Kctd3	0.450217796354512	0.0131427916497199
ENSMUSG00000037624	Kcnk2	-0.452663792762925	0.869003700053231
ENSMUSG00000102824	Pdcd5-ps	-0.274905119998242	0.997633776632393
ENSMUSG00000026605	Cenpf	0.440031449630651	0.572283729276896
ENSMUSG00000026604	Ptpn14	0.287310754942313	0.610953990276904
ENSMUSG00000097925	Gm26574	-3.27364218117969	0.610953990276904
ENSMUSG00000104435	Gm37422	0.00714572205604521	1
ENSMUSG00000026603	Smyd2	0.768663416422814	0.000456329608032862
ENSMUSG00000010175	Prox1	-0.515860210993629	0.0712971384402283
ENSMUSG00000099404	Gm28172	-2.60776277381851	2.71773097982918e-07
ENSMUSG00000079045	Prox1os	-0.110759011328793	0.938510309169969
ENSMUSG00000089872	Rps6kc1	0.0712061101086937	0.923460499576318
ENSMUSG00000026634	Angel2	-0.172345319879829	0.513282203424165
ENSMUSG00000037568	Vash2	-0.20127703579	1
ENSMUSG00000103964	Gm8407	2.57217819793159	0.833920369291349
ENSMUSG00000066595	Flvcr1	0.0485141861999923	1
ENSMUSG00000057072	Spata45	-3.64240912281249	0.413660337696775
ENSMUSG00000026632	Tatdn3	-0.136247200391239	0.833920369291349
ENSMUSG00000062510	Nsl1	-0.804661607017032	0.0528262898850985
ENSMUSG00000026630	Batf3	1.02441837820528	0.008994853756481
ENSMUSG00000026628	Atf3	-0.359257613385108	0.962713642572216
ENSMUSG00000073478	D730003I15Rik	0.284960397679732	0.759871143270323
ENSMUSG00000103685	Gm37074	1.46518998299275	0.212171815147076
ENSMUSG00000103174	Gm37168	1.30498079216949	0.769738630487781
ENSMUSG00000037499	Nenf	0.765210792965986	0.000182688952687329
ENSMUSG00000026627	Tmem206	0.110455937900474	0.953212928722468
ENSMUSG00000026626	Ppp2r5a	0.326332686532255	0.139472650596284
ENSMUSG00000103114	Gm32200	-0.205157904665242	1
ENSMUSG00000104341	Gm37688	2.57217819793159	0.833920369291349
ENSMUSG00000037474	Dtl	-0.6021122467803	0.242367366453364
ENSMUSG00000037461	Ints7	-0.706597490418079	0.000671275705611809
ENSMUSG00000102970	Gm37349	-2.78638494965702	0.854647017096857
ENSMUSG00000026623	Lpgat1	-0.493870560702814	0.221754187162011
ENSMUSG00000064845	Gm26203	-0.175192969339944	1
ENSMUSG00000102840	Gm38037	-1.863073085689	0.759720783906587
ENSMUSG00000026622	Nek2	0.258166064106353	0.807864245017545
ENSMUSG00000055833	1700034H15Rik	-0.627243116724508	0.339721204743227
ENSMUSG00000037434	Slc30a1	-0.363637609137854	0.283757905046441
ENSMUSG00000049353	Rd3	-1.435788152438	0.00211278319583702
ENSMUSG00000097416	Gm26670	0.0969205133447056	1
ENSMUSG00000102915	Gm32460	0.633949494369275	1
ENSMUSG00000026637	Traf5	0.127229260789353	0.888449439960071
ENSMUSG00000103653	Gstp-ps	0.798575374850774	0.00111284386295815
ENSMUSG00000097089	Gm26879	0	1
ENSMUSG00000037395	Rcor3	0.325348133980586	0.400153298631588
ENSMUSG00000097316	Gm10516	0.456116071883125	0.706658120837309
ENSMUSG00000058248	Kcnh1	1.4931178342283	0.767302449163604
ENSMUSG00000037375	Hhat	0.200822197349298	0.923460499576318
ENSMUSG00000016262	Sertad4	0.184366886458742	1
ENSMUSG00000016181	Diexf	0.135849137844632	0.75850823551327
ENSMUSG00000026638	Irf6	0.765506609842919	0.004454237427307
ENSMUSG00000079144	A130010J15Rik	0.51962639154755	0.00934160174315067
ENSMUSG00000037318	Traf3ip3	-0.115409463695393	0.942274157429874
ENSMUSG00000089683	4930570N18Rik	-0.510907044481317	0.881027338833531
ENSMUSG00000026639	Lamb3	-0.0512747137830269	1
ENSMUSG00000016194	Hsd11b1	-0.021162948479241	1
ENSMUSG00000103089	Gm38118	-1.84643388681852	0.785414656710628
ENSMUSG00000009633	G0s2	0.00887490230067421	1
ENSMUSG00000104348	Gm37691	1.02337620207478	0.0473925094506637
ENSMUSG00000016179	Camk1g	0.978524127728903	0.592278796858534
ENSMUSG00000026640	Plxna2	1.98121955124069	1.60265386815248e-12
ENSMUSG00000102523	Gm37783	4.56607159857882	0.141414446187263
ENSMUSG00000102621	Gm37674	3.98969721996642	0.159248605890021
ENSMUSG00000102841	Gm38036	1.62339478318281	0.448927338455088
ENSMUSG00000016494	Cd34	0.538390364732928	0.179275463951889
ENSMUSG00000097325	Gm16897	1.59062236393882	0.436080100204156
ENSMUSG00000096929	A330023F24Rik	0.193696958582666	0.877751029787471
ENSMUSG00000104206	Gm32250	1.79950061034329	1
ENSMUSG00000104525	Gm37334	-1.33241526575761	0.0650328237117651
ENSMUSG00000103867	9630010A21Rik	-0.234301779328943	1
ENSMUSG00000104077	Gm37027	-1.4864827543322	0.277715431169503
ENSMUSG00000016493	Cd46	0.164186804357421	0.93316116440163
ENSMUSG00000104010	Gm37366	1.2441710832965	0.833920369291349
ENSMUSG00000016481	Cr1l	-0.0974155245893422	0.826328375276452
ENSMUSG00000026616	Cr2	0.394563204576004	0.831230499356376
ENSMUSG00000050530	Fam171a1	0.692524885045585	0.0132270980509263
ENSMUSG00000026643	Nmt2	-0.0596885267091159	0.947277265504305
ENSMUSG00000049950	Rpp38	-0.588965223759003	0.0210380732458503
ENSMUSG00000026650	Meig1	3.74469181042648	0.254581405101751
ENSMUSG00000026648	Dclre1c	-0.0143176322367837	1
ENSMUSG00000026646	Suv39h2	0.316119741148292	0.752218736289964
ENSMUSG00000109865	Hspa14	-0.075386955626451	0.923460499576318
ENSMUSG00000051396	Gm45902	-0.23400575708174	0.839795885407983
ENSMUSG00000039496	Cdnf	-0.475161151486073	0.740669898450364
ENSMUSG00000026655	Fam107b	-0.155301518578676	0.88354086055108
ENSMUSG00000081070	Gm13181	-0.171060063320441	1
ENSMUSG00000085205	Gm13185	-2.72403433985121	0.839632559945507
ENSMUSG00000026657	Frmd4a	-0.144832541617758	0.833920369291349
ENSMUSG00000087355	Gm13187	-2.75267484104523	0.833920369291349
ENSMUSG00000086018	Gm13179	-0.16674054662776	1
ENSMUSG00000039449	Prpf18	-0.00242260411603444	1
ENSMUSG00000083378	Gm13196	3.44973230173915	0.401303644331433
ENSMUSG00000048186	Bend7	1.16820703687522	6.15014752221822e-10
ENSMUSG00000026662	Sephs1	-0.160086360267592	0.562499323532342
ENSMUSG00000026664	Phyh	-0.0195060684935753	1
ENSMUSG00000086670	Gm13194	0.158252787802395	1
ENSMUSG00000026669	Mcm10	-1.67184694949767	3.81537515226433e-12
ENSMUSG00000026672	Optn	0.271164593878674	0.303690898437049
ENSMUSG00000086430	4930551O13Rik	-1.62522522663593	0.113612984822672
ENSMUSG00000026676	Ccdc3	0.550002319060257	0.543931622225724
ENSMUSG00000081005	Gm13198	0.655359726893229	1
ENSMUSG00000039145	Camk1d	0.0401924446609356	1
ENSMUSG00000082013	Gm13216	-1.96216760189388	1
ENSMUSG00000039128	Cdc123	-0.350232265924505	0.0763504445506415
ENSMUSG00000025817	Nudt5	0.380295052284712	0.0769876491208767
ENSMUSG00000056718	Gm13199	0.629242668407136	0.611178510282798
ENSMUSG00000025816	Sec61a2	0.440022083565943	0.166864089435803
ENSMUSG00000085818	Gm13267	0.731787827977878	0.942274157429874
ENSMUSG00000025815	Dhtkd1	-0.329309445480326	0.166739200244109
ENSMUSG00000043241	Upf2	-0.017170884675107	1
ENSMUSG00000045319	Proser2	0.713941714237469	0.000239757387146684
ENSMUSG00000039063	Echdc3	0.0224073416330597	1
ENSMUSG00000087125	A230108P19Rik	2.42488981651001	0.275366892042004
ENSMUSG00000039046	Usp6nl	0.0238884071142027	1
ENSMUSG00000086109	Gm13391	3.99573251373755	0.184834193562714
ENSMUSG00000002107	Celf2	-0.252860449936387	0.745974601660007
ENSMUSG00000062319	Gm10115	-0.972466554928096	1
ENSMUSG00000015619	Gata3	-0.007012217455253	1
ENSMUSG00000025782	Taf3	-0.127607252019483	0.833920369291349
ENSMUSG00000103570	C630004M23Rik	-0.186551370657751	1
ENSMUSG00000025781	Atp5c1	0.0796266024284542	0.934965538833244
ENSMUSG00000037262	Kin	-0.156439851557683	0.634527488169827
ENSMUSG00000037254	Itih2	-0.200041907952045	0.610953990276904
ENSMUSG00000025780	Itih5	0.6214311426326	0.0791894577978649
ENSMUSG00000061186	Sfmbt2	-1.74873408719905	0.0526896878777581
ENSMUSG00000026778	Prkcq	-0.35768671437579	0.606485601450026
ENSMUSG00000103253	Gm37520	-1.96601458451585	1
ENSMUSG00000082424	Gm13292	1.12130984287835	0.923460499576318
ENSMUSG00000082314	Gm13296	-0.739257803239106	1
ENSMUSG00000026773	Pfkfb3	-0.0652721885888331	1
ENSMUSG00000102329	Gm10851	3.08594310177622	0.610953990276904
ENSMUSG00000102376	Gm37975	-0.192340779743898	1
ENSMUSG00000037197	Rbm17	-0.101029047059247	0.791168739382213
ENSMUSG00000082727	Gm13260	0.605777613675926	1
ENSMUSG00000026770	Il2ra	-0.503775933047111	0.63960656739821
ENSMUSG00000104101	Gm37881	-2.29222686013984	0.0902116569746272
ENSMUSG00000023206	Il15ra	-0.592160213042417	0.0017888970681209
ENSMUSG00000058594	Fbxo18	0.0748900132649433	0.912875105787432
ENSMUSG00000047909	Ankrd16	0.415523001739703	0.0852550953468555
ENSMUSG00000026768	Itga8	1.25040926570167	6.56538834401444e-05
ENSMUSG00000086843	E030013I19Rik	2.54500360208954	0.066772614811815
ENSMUSG00000026767	Mindy3	0.424534768655235	0.0302271401346999
ENSMUSG00000104449	Gm37255	-0.203148760316921	1
ENSMUSG00000104406	Gm38014	-0.302122131847588	0.98265991851167
ENSMUSG00000083547	Gm13321	3.0706596475245	0.610953990276904
ENSMUSG00000026730	Pter	-0.058465071763019	0.96726053820386
ENSMUSG00000049630	C1ql3	1.06362443185636	0.199831142460574
ENSMUSG00000104459	Gm37824	0.279616344865068	0.70416615093438
ENSMUSG00000102900	Gm37811	0.179313623595358	1
ENSMUSG00000103143	Gm37742	0.409995045962255	1
ENSMUSG00000026727	Rsu1	-0.138414149353752	0.726459197335077
ENSMUSG00000102691	Gm37780	0.949051539554055	0.315852683097616
ENSMUSG00000099246	Gm27540	0	1
ENSMUSG00000086358	Gm13270	0.364169899921023	1
ENSMUSG00000026726	Cubn	0.759847248372487	0.63811586377708
ENSMUSG00000026723	Trdmt1	0.609374105195778	0.0770454904778087
ENSMUSG00000026728	Vim	0.0577081281629146	0.997750692881168
ENSMUSG00000003418	St8sia6	-1.13904922175799	0.752218736289964
ENSMUSG00000063275	Hacd1	-0.328476634023207	0.387316004741247
ENSMUSG00000102553	D930036K23Rik	0.365546050348747	0.833920369291349
ENSMUSG00000103926	Gm37894	-0.934083838146964	1
ENSMUSG00000086657	Stamos	-0.413284569556554	0.571413634898834
ENSMUSG00000026718	Stam	0.0172074122180941	1
ENSMUSG00000103901	Gm37499	0.0365388371666693	1
ENSMUSG00000061531	Tmem236	-3.27760996346099	0.610953990276904
ENSMUSG00000026712	Mrc1	0.160908638660323	0.774443105692092
ENSMUSG00000103475	Gm37697	2.57620160568095	0.833920369291349
ENSMUSG00000036949	Slc39a12	1.20791275686726	0.418962369174689
ENSMUSG00000057914	Cacnb2	0.0872708724749764	1
ENSMUSG00000070271	Gm13268	1.49084811888565	0.749483316616216
ENSMUSG00000083305	Gm13315	-0.162553444173339	1
ENSMUSG00000026707	Nsun6	-0.412578421498338	0.274596476977357
ENSMUSG00000017418	Arl5b	-0.191949146412007	0.581627199849822
ENSMUSG00000102258	Gm38257	-0.460668984788944	0.889665219130131
ENSMUSG00000083860	Gm13313	-0.310626960681491	0.992530112904485
ENSMUSG00000026748	Plxdc2	0.736485516793236	0.0829687821793578
ENSMUSG00000082235	Gm13326	0.322576919587811	1
ENSMUSG00000053702	Nebl	-0.32010335075124	0.944008417287272
ENSMUSG00000054057	A930004D18Rik	1.14740456691861	0.0118104123387705
ENSMUSG00000054074	Skida1	0.314093827381645	0.70398402776038
ENSMUSG00000086340	1810059C17Rik	0.0118882237861505	1
ENSMUSG00000026743	Mllt10	0.179416062228163	0.515267977872303
ENSMUSG00000092814	Gm23638	-2.75267484104523	0.833920369291349
ENSMUSG00000081619	Gm13351	0.103926817997449	1
ENSMUSG00000026740	Dnajc1	0.60489147377926	0.000114951987115677
ENSMUSG00000083070	Gm13350	1.14526795799567	0.929183303928693
ENSMUSG00000082520	Gm13349	-0.178378132776587	1
ENSMUSG00000051154	Commd3	0.220358799981234	0.371684906962611
ENSMUSG00000026739	Bmi1	0.335726927004979	0.305731451250722
ENSMUSG00000037708	Spag6	-0.688751371112001	1
ENSMUSG00000092353	Gm20539	-1.049067923981	0.980061176970619
ENSMUSG00000026737	Pip4k2a	0.253610690619055	0.455590728473426
ENSMUSG00000026736	4930426L09Rik	0.224657626856765	1
ENSMUSG00000037683	Armc3	0.435851615244427	1
ENSMUSG00000023094	Msrb2	0.130313423025107	0.833401490022961
ENSMUSG00000043415	Otud1	0.28671604629767	0.48375221508126
ENSMUSG00000036617	Etl4	0.384703850097038	0.154717610607434
ENSMUSG00000083777	Gm13361	0.822287660254735	0.341481865363469
ENSMUSG00000081128	Gm13328	0.27627315662282	1
ENSMUSG00000036591	Arhgap21	0.184538059222663	0.517569276766277
ENSMUSG00000075514	Gm13375	-0.888438972206785	0.0151733235927712
ENSMUSG00000026679	Enkur	0.263877955139197	1
ENSMUSG00000048550	Thnsl1	0.231124693066081	0.706767351783603
ENSMUSG00000083863	Gm13341	0.029919004213638	1
ENSMUSG00000083563	Gm13340	-0.123639512029845	0.923460499576318
ENSMUSG00000082884	Gm13339	0.375008128290713	1
ENSMUSG00000026786	Apbb1ip	-0.563162550470846	0.106729225560054
ENSMUSG00000069136	A130006I12Rik	-1.01884235359655	0.535141230973237
ENSMUSG00000026784	Pdss1	0.336211381172735	0.523506731600252
ENSMUSG00000058835	Abi1	-0.0302186378685629	1
ENSMUSG00000083650	Gm13357	0.0974472059686327	1
ENSMUSG00000026781	Acbd5	-0.267976467681155	0.327388529737774
ENSMUSG00000026779	Mastl	-0.186475886676701	0.920252480696775
ENSMUSG00000026775	Yme1l1	0.253177162067719	0.279672913069875
ENSMUSG00000081648	Gm13423	-0.989177492227966	0.424596733381624
ENSMUSG00000084098	Gm13422	2.03272991041294	0.400153298631588
ENSMUSG00000102704	Gm38309	-0.0246859938520988	1
ENSMUSG00000026771	Spopl	0.196206757580838	0.69360926536617
ENSMUSG00000026986	Hnmt	-0.298145543780644	0.31099236137762
ENSMUSG00000083116	Gm13410	2.58011993144789	0.833920369291349
ENSMUSG00000044103	Il1f9	-0.636699329571501	0.783980507912007
ENSMUSG00000026981	Il1rn	-2.06737598536658	0.00905784235665999
ENSMUSG00000026979	Psd4	0.132297526152652	0.850883791367151
ENSMUSG00000085057	Gm13415	0	1
ENSMUSG00000084241	Gm13416	1.79577912719755	0.533600364787482
ENSMUSG00000004113	Cacna1b	-0.792859544309243	0.568902727852632
ENSMUSG00000036893	Ehmt1	-0.0296575373609252	1
ENSMUSG00000103162	Gm38147	-1.81620663889986	0.774450192827835
ENSMUSG00000102875	Gm37139	-0.135729083014743	1
ENSMUSG00000026972	Arrdc1	-0.290855452841939	0.366730730793884
ENSMUSG00000026974	Zmynd19	0.544319283569202	0.00394895612827298
ENSMUSG00000026975	Dph7	0.00341340957647317	1
ENSMUSG00000036850	Mrpl41	0.0314624927809178	1
ENSMUSG00000036833	Pnpla7	-0.636693400161944	0.000227736902374343
ENSMUSG00000083796	Gm13369	-2.39161339885962	0.414077484481598
ENSMUSG00000006476	Nsmf	0.76289978869661	0.00137016188959272
ENSMUSG00000092845	Gm24328	2.56381161589055	0.839395550713829
ENSMUSG00000099320	Mir7664	0.355030307185442	1
ENSMUSG00000036813	Entpd8	-0.292091002418052	0.277575862371973
ENSMUSG00000036805	Noxa1	-1.50252177743946	0.0505989644050933
ENSMUSG00000087028	Gm13387	-0.741438760788073	0.996966823016216
ENSMUSG00000078202	Nrarp	0.709632331301693	0.627920349015331
ENSMUSG00000059555	Tor4a	0.249693834415551	0.557699937202542
ENSMUSG00000013465	Nelfb	0.239612299082594	0.280299273475533
ENSMUSG00000036770	Stpg3	-2.7567480771939	0.833920369291349
ENSMUSG00000026969	Fam166a	-3.60475879373737	0.4771555397628
ENSMUSG00000036752	Tubb4b	0.478202974699145	0.00848078299080206
ENSMUSG00000044628	Rnf208	0.997564738351253	0.69360926536617
ENSMUSG00000006471	Ndor1	-0.28743746615594	0.517366575637644
ENSMUSG00000078201	Tmem203	-0.186404167399313	0.771949789286718
ENSMUSG00000048707	Tprn	0.9124312733755	7.10139085258032e-05
ENSMUSG00000026966	Ssna1	0.18633073368005	0.563182092750535
ENSMUSG00000026965	Anapc2	0.166064541558829	0.610953990276904
ENSMUSG00000026961	Lrrc26	-2.47190228683376	0.413588681331028
ENSMUSG00000097345	AA543186	1.47874757485879	0.171563935292867
ENSMUSG00000036646	Man1b1	0.594266362320957	0.000438825210784992
ENSMUSG00000026958	Dpp7	-0.284141008609902	0.185787827814532
ENSMUSG00000026956	Uap1l1	-0.815436411140778	0.0252044135170949
ENSMUSG00000026955	Sapcd2	-0.180270657383261	0.944552547495972
ENSMUSG00000015085	Entpd2	-1.39922245116552	0.00173512095123276
ENSMUSG00000015094	Npdc1	-0.238878482993661	0.467310270565372
ENSMUSG00000036587	Fut7	-1.00443080122326	0.0674045593298932
ENSMUSG00000026944	Abca2	0.258524048636623	0.474966725651302
ENSMUSG00000047617	Paxx	-0.461756381176242	0.36971896909362
ENSMUSG00000015093	Clic3	-0.240265974800022	0.900472948752989
ENSMUSG00000015090	Ptgds	-3.08652238368391	1.9460508312565e-08
ENSMUSG00000026943	Lcn12	0.0212102251055026	1
ENSMUSG00000015083	C8g	-0.874036294153457	3.00129930105478e-05
ENSMUSG00000015095	Fbxw5	0.22903422932857	0.310929743370222
ENSMUSG00000026942	Traf2	-0.45283153773501	0.0382908392080626
ENSMUSG00000083043	Gm13433	-0.982195055820117	1
ENSMUSG00000015092	Edf1	-0.561725857030531	0.00977871926055187
ENSMUSG00000026941	Mamdc4	-0.114652762293253	0.952285600170082
ENSMUSG00000036504	Phpt1	-0.0284824940290184	1
ENSMUSG00000015087	Rabl6	-0.439965365581093	0.0452082914861157
ENSMUSG00000052403	Fcnaos	-0.724457122741162	0.361599836970329
ENSMUSG00000026940	Ccdc183	-0.876770034329386	0.261388527094039
ENSMUSG00000026939	Tmem141	-1.13814790599461	5.64475121860075e-08
ENSMUSG00000026938	Fcna	0.469390486731065	0.104943369691091
ENSMUSG00000036449	Lcn8	-0.0248095272048205	1
ENSMUSG00000026937	Lcn5	1.12073461382653	0.923460499576318
ENSMUSG00000049086	Bmyc	0.270659414043746	0.692417628840079
ENSMUSG00000058740	Kcnt1	-1.44894907924657	0.494898871021186
ENSMUSG00000026933	Camsap1	0.478235394245952	0.0501329565326348
ENSMUSG00000082357	Gm13542	-1.32590447572439	0.833920369291349
ENSMUSG00000036352	Ubac1	-0.142400245929134	0.755202240770057
ENSMUSG00000026932	Nacc2	0.432581170934157	0.00985944597622511
ENSMUSG00000087679	Tmem250-ps	0.21748209310618	0.4501902315692
ENSMUSG00000087595	1810012K08Rik	-0.0525996604594949	1
ENSMUSG00000036327	Qsox2	0.359140657280522	0.167673095666054
ENSMUSG00000048038	Ccdc187	0.451991507394711	1
ENSMUSG00000026930	Gpsm1	0.025368375524657	1
ENSMUSG00000075467	Dnlz	-0.0047673810464159	1
ENSMUSG00000026928	Card9	-0.408827872548106	0.480934525933408
ENSMUSG00000086779	Gm13562	0.302269092035984	0.923460499576318
ENSMUSG00000036281	Snapc4	0.0268454193908746	1
ENSMUSG00000085767	Gm13563	0.124449842231813	1
ENSMUSG00000026927	Sdccag3	-0.0652134460596065	0.923460499576318
ENSMUSG00000026926	Pmpca	0.0217200705673945	1
ENSMUSG00000026925	Inpp5e	0.492276080861964	0.0165656474585907
ENSMUSG00000026924	Sec16a	-0.193294988631268	0.519038935716044
ENSMUSG00000086714	0610009E02Rik	0.229995977703726	1
ENSMUSG00000026923	Notch1	0.0332433748482333	1
ENSMUSG00000026921	Egfl7	-0.483175037603318	0.0185100990915185
ENSMUSG00000026922	Agpat2	-0.209656810733277	0.565515195619268
ENSMUSG00000036186	Fam69b	-0.336586422964153	1
ENSMUSG00000077192	Snora17	0.0609695750423375	1
ENSMUSG00000026919	Lcn4	3.08594310177622	0.610953990276904
ENSMUSG00000036160	Surf6	-0.238689703449578	0.418979509822187
ENSMUSG00000015776	Med22	-0.414149081992219	0.0439686729620114
ENSMUSG00000062647	Rpl7a	0.209924663477394	0.409409273217478
ENSMUSG00000065258	Gm23969	-0.191504169520909	1
ENSMUSG00000015790	Surf1	-0.206168607578957	0.403555011118419
ENSMUSG00000014873	Surf2	-0.545266989626646	0.00778446573545397
ENSMUSG00000014867	Surf4	-0.457736525738184	0.0500539625382029
ENSMUSG00000049897	Stkld1	-0.111350653906363	1
ENSMUSG00000052406	Rexo4	-0.33824093841947	0.194448460511837
ENSMUSG00000014852	Adamts13	-0.225556320369223	0.683314346051833
ENSMUSG00000015488	Cacfd1	-0.232380059129439	0.384428572999972
ENSMUSG00000036067	Slc2a6	-1.31236138794373	0.0462532983951431
ENSMUSG00000036040	Adamtsl2	0.520097414687092	0.241914772761145
ENSMUSG00000009216	Fam163b	1.09177343096547	0.878253670782314
ENSMUSG00000009614	Sardh	-0.0643061970555623	0.993395623663726
ENSMUSG00000091192	Sardhos	-0.985934812865489	0.42761686154016
ENSMUSG00000009621	Vav2	-0.0223192336122389	1
ENSMUSG00000086669	AA645442	-1.072124262059	0.958596818992424
ENSMUSG00000109946	Brd3os	0.601826242243889	0.484358488721204
ENSMUSG00000026918	Brd3	-0.193437932825263	0.4642678218437
ENSMUSG00000026917	Wdr5	-0.0705878631699076	0.900749367341706
ENSMUSG00000080538	Gm25541	0.187442944515612	1
ENSMUSG00000085929	Gm13421	0.528183039602553	0.540353497623636
ENSMUSG00000015846	Rxra	-0.591472911747448	0.0101872306114554
ENSMUSG00000085766	2810430I11Rik	0.919837028681084	0.991949071306918
ENSMUSG00000026837	Col5a1	1.22216982188879	7.07094362018533e-11
ENSMUSG00000086560	Gm13372	1.27235009704131	0.579897712800703
ENSMUSG00000026835	Fcnb	-2.04358620604515	0.430643185244056
ENSMUSG00000086425	F730016J06Rik	2.57620160568095	0.833920369291349
ENSMUSG00000026833	Olfm1	-0.152007708596392	0.839395550713829
ENSMUSG00000087196	Gm13373	-1.09744127500401	0.858513238202744
ENSMUSG00000035829	Ppp1r26	-0.073472574708258	1
ENSMUSG00000026831	1700007K13Rik	0.393929378817264	1
ENSMUSG00000035772	Mrps2	-0.432120470299912	0.0128122743688199
ENSMUSG00000082895	Rpsa-ps9	1.49649283999194	0.78218196220572
ENSMUSG00000026829	Gbgt1	0.807646226230472	0.504608223513147
ENSMUSG00000063611	Gm10134	1.41300634622433	0.261001119036776
ENSMUSG00000026821	Ralgds	-0.21657728718269	0.711337724624974
ENSMUSG00000026816	Gtf3c5	0.0774477263123135	0.923460499576318
ENSMUSG00000026815	Gfi1b	-1.48467011336159	0.923460499576318
ENSMUSG00000026812	Tsc1	0.0374426986335052	1
ENSMUSG00000026809	Spaca9	-0.316952234052992	1
ENSMUSG00000026807	Ak8	-0.492642214708684	1
ENSMUSG00000035666	Gtf3c4	0.201979035929848	0.419245871755709
ENSMUSG00000026806	Ddx31	0.0182530609037557	1
ENSMUSG00000026805	Barhl1	-2.00303743456215	0.392700795007467
ENSMUSG00000079502	Cfap77	-0.201254459827247	1
ENSMUSG00000083773	Gm13394	-0.388546263938391	0.223168698847641
ENSMUSG00000026803	Ttf1	0.0711575870117964	0.976031542329176
ENSMUSG00000043535	Setx	0.196783765950449	0.51792778033912
ENSMUSG00000035513	Ntng2	-0.634473394333437	0.109230728576156
ENSMUSG00000079499	6530402F18Rik	-0.0325559076527805	1
ENSMUSG00000026799	Med27	0.189239559536327	0.650890408160161
ENSMUSG00000039844	Rapgef1	-0.0408388425648468	0.994480936147308
ENSMUSG00000079497	Gm13420	-0.962338994582099	0.440683815969097
ENSMUSG00000039826	Trub2	0.28285490457121	0.327082712726458
ENSMUSG00000026798	Coq4	0.256824386035904	0.355239830808915
ENSMUSG00000059316	Slc27a4	-0.337222511458734	0.133939398737087
ENSMUSG00000069020	Urm1	-0.165616682482153	0.610953990276904
ENSMUSG00000039787	Cercam	-0.0997135237686096	1
ENSMUSG00000026790	Odf2	-0.121543241046635	0.798091548684519
ENSMUSG00000019715	Gle1	-0.549373418205906	0.000766844001297977
ENSMUSG00000057738	Sptan1	0.248048932640599	0.317994468159976
ENSMUSG00000039715	Wdr34	0.45789895785104	0.0382908392080626
ENSMUSG00000054766	Set	0.295226624997052	0.177830458725419
ENSMUSG00000026785	Pkn3	-0.175342763889212	0.853803577529888
ENSMUSG00000015335	Zdhhc12	-0.337182385934346	0.117661427823196
ENSMUSG00000039686	Zer1	0.346820921568245	0.115346148063658
ENSMUSG00000039678	Tbc1d13	-0.0372971354436597	1
ENSMUSG00000085401	Slc39a1-ps	0.59266627172349	0.923460499576318
ENSMUSG00000015337	Endog	-0.140244874337329	0.755202240770057
ENSMUSG00000039660	Spout1	-0.254918370887258	0.370207887996115
ENSMUSG00000039648	Kyat1	-0.528736122236388	0.0414158616718787
ENSMUSG00000100747	1700084E18Rik	0.00747878103055965	1
ENSMUSG00000007476	Lrrc8a	-1.06185979187272	0.00106039848012321
ENSMUSG00000099041	Gm28035	-0.26173222500232	0.833920369291349
ENSMUSG00000079484	Phyhd1	0.01364402921904	1
ENSMUSG00000075419	Dolk	0.069427800154923	0.924471136631531
ENSMUSG00000052533	Nup188	-0.131653916553114	0.740669898450364
ENSMUSG00000026860	Sh3glb2	0.492638610321588	0.0275527582764485
ENSMUSG00000026858	Miga2	-0.160021982169616	0.816611323025587
ENSMUSG00000026856	Dolpp1	-0.373720137294782	0.132595319457731
ENSMUSG00000026853	Crat	0.402954896483921	0.2516966091591
ENSMUSG00000087435	Gm16323	0.582072952980729	1
ENSMUSG00000039515	Ptpa	0.47404260863498	0.0120943352636113
ENSMUSG00000089762	Ier5l	0.0378144086504893	1
ENSMUSG00000047363	Cstad	-1.37642510397221	0.82710280326508
ENSMUSG00000086405	9330198N18Rik	2.57217819793159	0.833920369291349
ENSMUSG00000075416	Gm14488	-0.968279452473676	1
ENSMUSG00000044320	1700001O22Rik	-1.35749750829592	0.83164632345268
ENSMUSG00000026857	Ntmt1	-0.188268840504721	0.642685569081942
ENSMUSG00000039483	Asb6	-0.346895679149173	0.150861326945073
ENSMUSG00000039476	Prrx2	2.57620160568095	0.833920369291349
ENSMUSG00000050737	Ptges	0.964309002967239	0.0753766728085841
ENSMUSG00000026848	Tor1b	-0.366918170804582	0.0676493227496513
ENSMUSG00000026849	Tor1a	-0.600380316408981	0.00457750297549586
ENSMUSG00000026851	BC005624	-0.324187902128825	0.0936627332240494
ENSMUSG00000026854	Usp20	0.177278024614414	0.623591712324315
ENSMUSG00000075415	Fnbp1	0.0891991080756533	0.858036134035799
ENSMUSG00000087269	D330023K18Rik	0.703494902776937	0.133542528257071
ENSMUSG00000000194	Gpr107	-0.183876035915577	0.448927338455088
ENSMUSG00000062661	Ncs1	0.570822088380337	0.629949659404373
ENSMUSG00000055632	Hmcn2	0.341867007176721	0.467931138804506
ENSMUSG00000076441	Ass1	-0.106131468631666	0.946227076768094
ENSMUSG00000026843	Fubp3	-0.172153974515778	0.583928732986833
ENSMUSG00000039356	Exosc2	-0.299781250876707	0.306326735941319
ENSMUSG00000087549	Gm13427	0.156336804709793	1
ENSMUSG00000026842	Abl1	0.0588348834953912	0.942197449457441
ENSMUSG00000043102	Qrfp	-0.657028120991834	0.579983987758761
ENSMUSG00000026840	Lamc3	0.391782546489159	0.644940013210933
ENSMUSG00000001864	Aif1l	1.12827925597834	0.554387616205574
ENSMUSG00000001855	Nup214	-0.186436228248895	0.581148117586493
ENSMUSG00000050592	Fam78a	-0.641258223270485	0.113157408625328
ENSMUSG00000051373	Plpp7	0.0963697759346342	1
ENSMUSG00000039262	Prrc2b	0.335859481240205	0.0997171048190118
ENSMUSG00000086216	Gm13610	-1.05239327196248	0.963608283001555
ENSMUSG00000039254	Pomt1	0.262643423072957	0.400153298631588
ENSMUSG00000002550	Uck1	-0.0661102165266059	0.985116766256404
ENSMUSG00000044627	Swi5	0.0762105825957776	0.928386963396803
ENSMUSG00000002546	Golga2	-0.169221955888325	0.549645663303347
ENSMUSG00000026825	Dnm1	0.948020871379679	0.184834193562714
ENSMUSG00000039205	Ciz1	0.072744456386721	0.900749367341706
ENSMUSG00000039195	1110008P14Rik	0.347001959715819	0.224125101330731
ENSMUSG00000026822	Lcn2	-3.50250433260425	0.00222931885177063
ENSMUSG00000026820	Ptges2	-0.419039274963478	0.0415629272594746
ENSMUSG00000083004	Gm13413	2.57620160568095	0.833920369291349
ENSMUSG00000026819	Slc25a25	-0.0304739796501641	1
ENSMUSG00000039164	Naif1	0.0604248272892936	1
ENSMUSG00000103175	Gm37169	-0.641252905266671	0.965667032899297
ENSMUSG00000039157	Fam102a	-0.772406306135672	0.0116903900245612
ENSMUSG00000026810	Dpm2	-0.30845232385764	0.270911239864245
ENSMUSG00000079442	St6galnac4	-0.0789979636665509	0.977004277299444
ENSMUSG00000026811	St6galnac6	-0.220493265392961	0.65726444063916
ENSMUSG00000026817	Ak1	0.354585746947569	0.833920369291349
ENSMUSG00000026814	Eng	0.0246697025465599	1
ENSMUSG00000093277	Gm26236	-0.948827700962914	1
ENSMUSG00000009566	Fpgs	0.339882411142556	0.315852683097616
ENSMUSG00000009555	Cdk9	-0.382579086073746	0.0384150931740799
ENSMUSG00000059013	Sh2d3c	-0.100596511656223	0.908923580594633
ENSMUSG00000009551	6330409D20Rik	1.12477404818616	0.610953990276904
ENSMUSG00000039021	Ttc16	-0.316583856895378	0.977004277299444
ENSMUSG00000009563	Tor2a	0.346100218085732	0.153449197068153
ENSMUSG00000053746	Ptrh1	0.421382727334928	0.439943739887933
ENSMUSG00000038987	Cfap157	0.148235673830435	1
ENSMUSG00000026797	Stxbp1	0.190909208697081	0.788036805167086
ENSMUSG00000085397	Gm13524	-2.75267484104523	0.833920369291349
ENSMUSG00000087496	Gm13523	-1.8270154837855	0.774107832148892
ENSMUSG00000026796	Fam129b	-0.201824392847253	0.718657780806582
ENSMUSG00000026792	Lrsam1	-0.117530285702588	0.833920369291349
ENSMUSG00000038900	Rpl12	0.291932544074009	0.560471798531914
ENSMUSG00000026791	Slc2a8	-0.332380339854864	0.190661533984405
ENSMUSG00000038860	Garnl3	0.125836671068044	1
ENSMUSG00000104277	Gm38299	3.07440548755502	0.610953990276904
ENSMUSG00000038831	Ralgps1	0.334950738223775	0.397740509807506
ENSMUSG00000085087	Gm13528	0.763957228070504	0.735446323384714
ENSMUSG00000004105	Angptl2	0.27447393632399	0.65641943421006
ENSMUSG00000068966	Zbtb34	-0.17257749064377	0.782798034810659
ENSMUSG00000085742	Gm13536	-1.96640058425566	1
ENSMUSG00000026788	Zbtb43	-0.109904414911233	0.832506333148577
ENSMUSG00000038740	Mvb12b	0.332322363240822	0.408172765764642
ENSMUSG00000086484	Nron	3.0706596475245	0.610953990276904
ENSMUSG00000086904	Gm13404	-1.46326464139026	0.923460499576318
ENSMUSG00000087461	C230014O12Rik	-3.27364218117969	0.610953990276904
ENSMUSG00000038718	Pbx3	0.189573852205997	0.782077363147424
ENSMUSG00000038696	Mapkap1	0.518689215565451	0.0014043835886015
ENSMUSG00000083503	Gm13407	1.78775493724292	0.558913515881627
ENSMUSG00000081992	Gm13408	-0.209958238344204	1
ENSMUSG00000087635	Gm13414	2.57217819793159	0.833920369291349
ENSMUSG00000026867	Gapvd1	-0.120811397684082	0.717716552917337
ENSMUSG00000026864	Hspa5	0.288642038541749	0.576923391342507
ENSMUSG00000070953	Rabepk	-0.155349977680765	0.801317378268438
ENSMUSG00000035949	Fbxw2	0.224497132137419	0.329034562922197
ENSMUSG00000107167	Gm34653	-0.692723440577113	1
ENSMUSG00000026869	Psmd5	0.390993927150645	0.0260441203685273
ENSMUSG00000026870	Cutal	-0.0239412581384929	1
ENSMUSG00000026873	Phf19	-0.311508319623977	0.643622373513809
ENSMUSG00000026875	Traf1	-0.63964891778246	0.150018793730774
ENSMUSG00000026874	Hc	-0.118495994194541	0.906901171508781
ENSMUSG00000085599	Gm13449	-0.682123698547495	0.75948291095461
ENSMUSG00000035875	AI182371	-0.317779300344814	0.226918225708605
ENSMUSG00000057110	Cntrl	-0.293767719471594	0.34078777895323
ENSMUSG00000026878	Rab14	0.0248223213430868	1
ENSMUSG00000026879	Gsn	-0.143049030589093	0.783263622011614
ENSMUSG00000026880	Stom	0.120716133974804	0.854948374235751
ENSMUSG00000075391	Gm13443	-0.0937436519172987	0.862657075180057
ENSMUSG00000035778	Ggta1	0.390180081055028	0.177891791527991
ENSMUSG00000026883	Dab2ip	0.131934595354972	0.799797513418694
ENSMUSG00000026885	Ttll11	0.668633591338765	0.309401725234601
ENSMUSG00000026895	Ndufa8	-0.23346141746695	0.528085509213369
ENSMUSG00000026894	Morn5	0.20196563137799	1
[truncated: 21,818 more rows]

## Sheet: si2 13d
all.results		lnc2.Cnt.FC	lnc2.Cnt.padj
ENSMUSG00000051951	Xkr4	1.1978059085561	1
ENSMUSG00000102343	Gm37381	1.82842884582331	1
ENSMUSG00000025902	Sox17	-0.442665651010883	0.295633523106521
ENSMUSG00000102269	Gm7357	-1.3759832926194	0.685375389064655
ENSMUSG00000096126	Gm22307	1.82842884582331	1
ENSMUSG00000098104	Gm6085	-1.75319644203153	0.443254568410052
ENSMUSG00000103922	Gm6123	1.01952286144198	0.524172548654541
ENSMUSG00000033845	Mrpl15	-0.0580951654694917	1
ENSMUSG00000102275	Gm37144	0.0430849505952002	1
ENSMUSG00000025903	Lypla1	0.0146808652623417	1
ENSMUSG00000033813	Tcea1	0.252248350332978	0.755858603954368
ENSMUSG00000103280	Gm37277	2.60260425550118	0.949475604545569
ENSMUSG00000002459	Rgs20	-3.92692230802755	0.450116691445394
ENSMUSG00000033793	Atp6v1h	0.0685309298747277	0.995880182085684
ENSMUSG00000025907	Rb1cc1	0.0683194184670176	1
ENSMUSG00000090031	4732440D04Rik	0.29514301319879	0.949475604545569
ENSMUSG00000104385	Gm7449	-2.72169430296264	0.949475604545569
ENSMUSG00000102135	Gm37108	-0.393912772258897	1
ENSMUSG00000051285	Pcmtd1	-0.14642200937044	0.785760726006187
ENSMUSG00000098201	Gm26983	0.783954588862511	0.963584175119441
ENSMUSG00000103509	Gm38372	0.219319616267591	1
ENSMUSG00000048538	Gm9826	0.980401168921456	0.808727112738987
ENSMUSG00000097797	Gm26901	0.0064017955633938	1
ENSMUSG00000086235	Gm16284	0.661008676204557	1
ENSMUSG00000103933	Gm36964	-0.230242449602684	1
ENSMUSG00000061024	Rrs1	0.779516132901818	0.000833637711640877
ENSMUSG00000025911	Adhfe1	-0.329839693084535	0.372193588169895
ENSMUSG00000079671	2610203C22Rik	-0.684989625033737	0.534961834620203
ENSMUSG00000081441	Gm6161	-0.108768624567047	1
ENSMUSG00000067879	3110035E14Rik	-0.358251661196914	1
ENSMUSG00000025912	Mybl1	0.402296657480485	0.806213386474139
ENSMUSG00000045210	Vcpip1	-0.101154429299426	0.977906313595249
ENSMUSG00000097893	1700034P13Rik	-0.440647940969417	0.565446193175826
ENSMUSG00000025915	Sgk3	0.316693824065284	0.377626769881706
ENSMUSG00000046334	Gm6195	-0.424884149697732	1
ENSMUSG00000046101	Mcmdc2	-1.31087765348111	0.0315543082935234
ENSMUSG00000098234	Snhg6	0.311535193864159	0.461857317003101
ENSMUSG00000093178	Snord87	0.00953078187807557	1
ENSMUSG00000099032	Tcf24	0.202304756309434	0.893951500697812
ENSMUSG00000104025	E330040D14Rik	0.736408942753467	1
ENSMUSG00000025916	Ppp1r42	0.0881543241964389	1
ENSMUSG00000025917	Cops5	0.00268656810335015	1
ENSMUSG00000056763	Cspp1	-0.11466601947285	0.949475604545569
ENSMUSG00000067851	Arfgef1	0.565191387899911	0.00980744024486636
ENSMUSG00000083422	Gm15604	-0.111821730818014	1
ENSMUSG00000048960	Prex2	0.264018707480076	0.784010703049852
ENSMUSG00000101827	Gm28686	1.54751701088203	0.928248907232177
ENSMUSG00000101610	Gm7560	-0.89759898361388	1
ENSMUSG00000097628	Gm2383	-0.55415600654186	1
ENSMUSG00000016918	Sulf1	0.32648293245446	0.978883522208885
ENSMUSG00000025938	Slco5a1	1.84917179107219	0.763210333477741
ENSMUSG00000042414	Prdm14	3.47883121031858	0.615892633530375
ENSMUSG00000005886	Ncoa2	0.0845461993220592	1
ENSMUSG00000103506	Gm38376	2.60714051693185	0.949475604545569
ENSMUSG00000103495	Gm37409	1.55612795288564	0.896257484296164
ENSMUSG00000104170	Gm37702	1.82401095591503	1
ENSMUSG00000087782	Gm23169	1.823703773821	1
ENSMUSG00000103085	Gm38120	-0.0114053158459804	1
ENSMUSG00000102664	Gm38380	-2.70072810847319	0.576325417897188
ENSMUSG00000101476	Gm29570	1.55614069239865	0.896257484296164
ENSMUSG00000101171	Gm7593	-2.73987447566875	0.949475604545569
ENSMUSG00000025935	Tram1	-0.0274448825220247	1
ENSMUSG00000025937	Lactb2	0.782169239322723	0.0401883414786887
ENSMUSG00000102982	Gm38319	0.348710246755336	0.951827236250323
ENSMUSG00000067813	Xkr9	-0.0413044263478368	1
ENSMUSG00000097711	Gm5523	0.207408121400299	1
ENSMUSG00000025932	Eya1	-0.895864944778079	1
ENSMUSG00000054493	Gm9947	0.673697885467988	0.896257484296164
ENSMUSG00000025930	Msc	-0.969300904713887	0.300258524935104
ENSMUSG00000103492	Gm37412	-0.797558176900529	1
ENSMUSG00000082193	Rpl5-ps1	1.64562754756244	0.949475604545569
ENSMUSG00000073737	Gm10566	1.30087548977562	0.807166133457492
ENSMUSG00000092083	Kcnb2	1.82546227897968	1
ENSMUSG00000104149	Gm37138	-1.04601158221661	0.704968813583865
ENSMUSG00000101652	Gm6060	0.675467394188356	1
ENSMUSG00000025925	Terf1	-0.103277148481001	0.960041263294124
ENSMUSG00000104379	Gm37509	1.8247990469594	1
ENSMUSG00000032719	Sbspon	-0.111878092066226	1
ENSMUSG00000100652	Gm7634	1.823703773821	1
ENSMUSG00000043716	Rpl7	0.35931521046042	0.204433968999854
ENSMUSG00000025921	Rdh10	0.146239298397748	0.844880957033482
ENSMUSG00000100868	Gm28095	0	1
ENSMUSG00000025920	Stau2	0.138944215134877	0.935280723330351
ENSMUSG00000089982	Gm7568	-0.891229020048545	1
ENSMUSG00000025939	Ube2w	0.0241330297706306	1
ENSMUSG00000102457	Gm38342	0.674906147495492	1
ENSMUSG00000079658	Eloc	0.052088107970162	1
ENSMUSG00000100959	Gm7654	0.661169519599474	1
ENSMUSG00000025940	Tmem70	0.187665578153458	0.784751774470894
ENSMUSG00000025779	Ly96	-0.421218722486749	0.59413401665757
ENSMUSG00000091020	Gm5828	0.741922303084396	0.549674113669658
ENSMUSG00000042686	Jph1	1.46483437446209	0.276689632555497
ENSMUSG00000101589	Rbm6-ps1	-1.04444041761091	0.949475604545569
ENSMUSG00000067780	Pi15	-0.520919733274612	0.819812529527092
ENSMUSG00000025776	Crispld1	-0.896895256003232	1
ENSMUSG00000100554	Gm7690	0	1
ENSMUSG00000100720	Gm10075	-1.91568327094271	1
ENSMUSG00000100204	Gm4849	-2.71504835266788	0.949475604545569
ENSMUSG00000043760	Pkhd1	-0.0341802392299507	1
ENSMUSG00000090142	Gm15795	3.10576106123376	0.785760726006187
ENSMUSG00000041859	Mcm3	0.317929939226379	0.424557402051353
ENSMUSG00000097934	6720483E21Rik	0.447000609275792	1
ENSMUSG00000025931	Paqr8	0.0336534200561254	1
ENSMUSG00000041809	Efhc1	-0.119773339580162	1
ENSMUSG00000041779	Tram2	0.175513814370471	0.947684430416862
ENSMUSG00000100819	Gm2693	-0.636853376867539	1
ENSMUSG00000025933	Tmem14a	0.387286293334996	0.465635098139429
ENSMUSG00000025934	Gsta3	0.557960896133779	0.0882256118303322
ENSMUSG00000099343	Gm28836	0.307653559882395	0.949475604545569
ENSMUSG00000025936	Gm4956	0.611321906710013	0.951042372982904
ENSMUSG00000067750	Khdc1a	0	1
ENSMUSG00000041722	Khdc1c	0	1
ENSMUSG00000028033	Kcnq5	-0.670771415404682	0.977234312659072
ENSMUSG00000082935	Gm7658	-0.217830638248118	0.949475604545569
ENSMUSG00000102766	Gm6420	-0.85832194616514	1
ENSMUSG00000097970	Gm27028	-0.29400854350513	0.975540465042943
ENSMUSG00000100775	Gm29107	-1.68359431126458	0.647277274172108
ENSMUSG00000026158	Ogfrl1	0.19731908986326	0.785760726006187
ENSMUSG00000097920	Gm7784	0.759601640884094	1
ENSMUSG00000026156	B3gat2	-0.40427587762781	0.737285222928045
ENSMUSG00000026155	Smap1	0.0847074374109662	1
ENSMUSG00000026154	Sdhaf4	0.256634328012263	0.592482350228045
ENSMUSG00000026153	Fam135a	-0.0493282929870492	1
ENSMUSG00000026141	Col19a1	1.82842884582331	1
ENSMUSG00000099997	Tubb4b-ps2	-0.130243181801074	1
ENSMUSG00000100131	Gm28439	3.79659846039722	0.547202367865837
ENSMUSG00000067736	Gm10222	-0.675271160822672	1
ENSMUSG00000101939	Gm28438	0.806660667667245	0.0386004950516029
ENSMUSG00000101111	Gm28437	0.16844577419177	1
ENSMUSG00000100862	Gm10925	-0.493077616737161	1
ENSMUSG00000102070	Gm28661	-0.254273461465213	1
ENSMUSG00000101249	Gm29216	1.49047650472031	0.418011589245343
ENSMUSG00000073725	Lmbrd1	0.0406488414044913	1
ENSMUSG00000101514	Gm5524	-0.0470727921813844	1
ENSMUSG00000086240	Gm7846	0.759788276230226	1
ENSMUSG00000099492	Gm5525	-1.4390754753712	0.756456414815319
ENSMUSG00000101726	Gm7858	3.76784671470156	0.567722512822485
ENSMUSG00000100261	Gm6473	-0.446751559403714	1
ENSMUSG00000048874	Phf3	0.161423638618139	0.752602158618889
ENSMUSG00000103783	Gm37522	3.1181137081554	0.799174355246252
ENSMUSG00000104315	Gm37906	0.222312737601229	1
ENSMUSG00000026064	Ptp4a1	0.224292845130274	1
ENSMUSG00000117310		-0.263221637472017	1
ENSMUSG00000086727	4931428L18Rik	-0.412672827947245	0.896524209361466
ENSMUSG00000100237	Gm28644	-1.33122580697556	0.752602158618889
ENSMUSG00000100910	Gm29128	-0.1316261700445	1
ENSMUSG00000050217	Lgsn	0.563225001321606	1
ENSMUSG00000101093	Gm10307	-3.24071247419495	0.785760726006187
ENSMUSG00000070960	Gm19680	0.214402989622029	1
ENSMUSG00000091318	Gm5415	-3.22209769399148	0.785760726006187
ENSMUSG00000100481	Gm7114	1.17488767461936	1
ENSMUSG00000026134	Prim2	0.571450730331352	0.075795703969107
ENSMUSG00000102714	Gm37618	-0.893918574956718	1
ENSMUSG00000103746	1700001G17Rik	0.306684711609318	1
ENSMUSG00000004768	Rab23	0.56004710693143	0.212558255744316
ENSMUSG00000042215	Bag2	-0.570459264115294	0.603689844765578
ENSMUSG00000042197	Zfp451	0.101160468926573	0.949475604545569
ENSMUSG00000042182	Bend6	-0.766262315335089	1
ENSMUSG00000026131	Dst	0.185844691957234	0.741650113708442
ENSMUSG00000103364	Gm38157	1.05548451962112	0.949475604545569
ENSMUSG00000096992	Gm26788	-0.116770860874808	1
ENSMUSG00000101462	Gm3052	-0.442514610856953	1
ENSMUSG00000102336	Gm37233	0.456243223532026	1
ENSMUSG00000042111	Ccdc115	0.047699537335458	1
ENSMUSG00000026127	Imp4	-0.10127350752656	0.949475604545569
ENSMUSG00000026126	Ptpn18	-0.429326925085372	0.55777673988807
ENSMUSG00000100280	Gm28417	0.837362289302701	0.795411792148038
ENSMUSG00000101223	4930568A12Rik	-3.23320701910694	0.784751774470894
ENSMUSG00000037509	Arhgef4	0.273845057787379	1
ENSMUSG00000104002	Gm38336	0.258900344883041	1
ENSMUSG00000037503	Fam168b	0.256641890993469	0.392528556324334
ENSMUSG00000026123	Plekhb2	0.0326592494341986	1
ENSMUSG00000045216	Hs6st1	0.0690729613649648	1
ENSMUSG00000102202	Gm33280	-0.144516889864414	1
ENSMUSG00000037470	Uggt1	0.233923982436239	0.567976022111776
ENSMUSG00000047180	Neurl3	-0.2485065989477	0.568451803860383
ENSMUSG00000037447	Arid5a	-0.479516335085945	0.436799328915422
ENSMUSG00000102762	4930403P22Rik	1.56078729859455	0.908138839711967
ENSMUSG00000010453	Kansl3	-0.0128171074741943	1
ENSMUSG00000037432	Fer1l5	-0.539002393705124	0.365660120581897
ENSMUSG00000001143	Lman2l	-0.263878094063317	0.481444951715651
ENSMUSG00000037408	Cnnm4	0.131623699497886	1
ENSMUSG00000104316	Gm37909	-0.112918958153388	1
ENSMUSG00000001138	Cnnm3	0.267158702450936	0.65615788638513
ENSMUSG00000067653	Ankrd23	-0.511500752129963	0.839196997154198
ENSMUSG00000079610	Ankrd39	0.188568657203683	0.92405926246247
ENSMUSG00000026121	Sema4c	-0.590362068416958	0.0404844466474236
ENSMUSG00000087589	D430040D24Rik	0.356563318164389	0.949475604545569
ENSMUSG00000046337	Fam178b	-1.05997443543025	0.976496100276583
ENSMUSG00000061518	Cox5b	0.0680781019683701	1
ENSMUSG00000037351	Actr1b	0.219008568491232	0.588005128176143
ENSMUSG00000026117	Zap70	-1.07258959960272	0.051306438860582
ENSMUSG00000026116	Tmem131	-0.136036379402139	0.805405880802603
ENSMUSG00000102930	Gm38115	4.02386605300163	0.294486932438354
ENSMUSG00000103159	F830112A20Rik	-0.321158409516759	1
ENSMUSG00000050122	Vwa3b	-0.662415175053953	0.668349373535113
ENSMUSG00000026113	Inpp4a	-0.206517518813986	0.772184483150522
ENSMUSG00000026112	Coa5	0.31487072715368	0.208372899984783
ENSMUSG00000026111	Unc50	-0.0523531248340966	1
ENSMUSG00000026110	Mgat4a	-0.575466422732025	0.302168009031239
ENSMUSG00000026090	2010300C02Rik	-0.564532631682367	0.949475604545569
ENSMUSG00000060771	Tsga10	0.307835141054833	0.832816758416852
ENSMUSG00000037216	Lipt1	0.0336578614636619	1
ENSMUSG00000026088	Mitd1	-0.394552201444071	0.248120003366549
ENSMUSG00000026087	Mrpl30	0.100028199972683	0.970886011575664
ENSMUSG00000058407	Txndc9	-0.23207209298075	0.520256236416445
ENSMUSG00000026083	Eif5b	0.0499838154750949	1
ENSMUSG00000026082	Rev1	0.0185116848809022	1
ENSMUSG00000103804	Gm37062	3.10911663225572	0.785760726006187
ENSMUSG00000037138	Aff3	-0.627920790143421	0.826443945063432
ENSMUSG00000085280	Gm16151	-0.116780734599492	1
ENSMUSG00000048814	Lonrf2	0	1
ENSMUSG00000026080	Chst10	0.412861002804905	1
ENSMUSG00000102447	Gm6621	-0.128301807080448	1
ENSMUSG00000026078	Pdcl3	0.201553254256835	0.62783967463272
ENSMUSG00000103046	Gm37309	0.41499904090012	0.949475604545569
ENSMUSG00000026077	Npas2	3.03674057662099	0.0225032132534492
ENSMUSG00000092553	Gm20428	0	1
ENSMUSG00000092563	Gm3617	0	1
ENSMUSG00000073702	Rpl31	0.225996385558677	0.884778968728007
ENSMUSG00000003134	Tbc1d8	0.224844426295457	0.716013449597085
ENSMUSG00000003135	Cnot11	-0.0947021325817357	0.975843453445609
ENSMUSG00000085894	Gm15832	-0.0642788837418673	1
ENSMUSG00000077704	Snord89	0.0229358943523059	1
ENSMUSG00000048234	Rnf149	0.297322069886909	0.359703830623287
ENSMUSG00000064936	Gm23722	2.6036535162234	0.949475604545569
ENSMUSG00000102471	Gm5100	-0.37285479348245	1
ENSMUSG00000050967	Creg2	-0.44838466559003	1
ENSMUSG00000057173	Rfx8	4.04093047737226	0.431689607155148
ENSMUSG00000026074	Map4k4	0.180451953030607	0.919776642298494
ENSMUSG00000026073	Il1r2	-2.3207425274759	0.0092146812308477
ENSMUSG00000026072	Il1r1	-1.05601989682432	0.445651177548942
ENSMUSG00000103560	Gm38070	0.576356379284794	0.85012642733435
ENSMUSG00000070942	Il1rl2	-0.4486026011009	0.837287347892136
ENSMUSG00000026069	Il1rl1	-0.130522394690615	1
ENSMUSG00000026070	Il18r1	-0.177442895796065	1
ENSMUSG00000026068	Il18rap	-0.0899523147446711	1
ENSMUSG00000103270	Gm37915	-0.142468406125511	1
ENSMUSG00000041945	Mfsd9	0.816606400983591	0.616316620868547
ENSMUSG00000060679	Mrps9	-0.00864175686617039	1
ENSMUSG00000041907	Gpr45	-2.72085917067762	0.949475604545569
ENSMUSG00000070939	Tgfbrap1	0.174692026705964	0.682181306827185
ENSMUSG00000041878	8430432A02Rik	0.291806856397046	1
ENSMUSG00000010290	AI597479	0.330641699588441	0.33406852774173
ENSMUSG00000008136	Fhl2	0.417509659462931	0.859957059504811
ENSMUSG00000094497	Gm8210	-0.361194615361643	0.872208819423126
ENSMUSG00000066877	Nck2	0.0112742339394296	1
ENSMUSG00000026051	1500015O10Rik	1.45623055858438	0.799412288890101
ENSMUSG00000100764	Gm29155	4.23353202997442	0.20420616005664
ENSMUSG00000100480	Gm29156	-0.571864665045416	1
ENSMUSG00000057363	Uxs1	0.798566047017669	9.64237813850983e-05
ENSMUSG00000090243	Gm16103	0.833626212294838	0.00196758178979742
ENSMUSG00000100701	Gm19587	1.35680558699458	0.693848697234707
ENSMUSG00000041763	Tpp2	-0.00783275715131472	1
ENSMUSG00000047343	Mettl21c	2.25599426681173	0.185129669492139
ENSMUSG00000091844	Gm8251	-0.619724207225845	0.919949612602896
ENSMUSG00000026049	Tex30	0.107270242763509	1
ENSMUSG00000026047	Kdelc1	0.217816738122169	0.755363191663646
ENSMUSG00000041684	Bivm	0.0285081268224543	1
ENSMUSG00000026048	Ercc5	0.0737084436914701	1
ENSMUSG00000089703	Gm15833	2.60819244930354	0.949475604545569
ENSMUSG00000101567	Txn-ps1	0.950196481891892	0.7507279487887
ENSMUSG00000056870	Gulp1	-0.697361933545929	0.657930524363433
ENSMUSG00000102319	Gm37626	2.60819244930354	0.949475604545569
ENSMUSG00000101937	Gm5268	3.11113588832589	0.785760726006187
ENSMUSG00000026043	Col3a1	-0.0533149076828657	1
ENSMUSG00000026042	Col5a2	-0.20273723382445	0.835902466430702
ENSMUSG00000104476	Gm38211	0.650343075306872	1
ENSMUSG00000025995	Wdr75	0.238467001188495	0.596688881989279
ENSMUSG00000084817	Gm5526	0.767003681097105	0.970856322618451
ENSMUSG00000098549	Gm5269	-2.73706598508465	0.949475604545569
ENSMUSG00000099381	Gm18303	0.41659478115577	1
ENSMUSG00000025993	Slc40a1	-0.0888150937843142	1
ENSMUSG00000041144	Dnah7b	-0.126279602328861	1
ENSMUSG00000101262	Gm8326	1.68288230251099	0.377267014935412
ENSMUSG00000101337	Dnah7c	0.678007889487031	1
ENSMUSG00000025986	Slc39a10	0.102956778473613	1
ENSMUSG00000100213	Gm28151	-0.363873833731817	0.905909314252749
ENSMUSG00000100033	Gm8337	-0.259297175602669	1
ENSMUSG00000096973	Gm5974	-0.142279482633579	1
ENSMUSG00000097883	Gm8357	0.76380042267301	1
ENSMUSG00000100816	Gm28321	0.677707747201505	1
ENSMUSG00000026109	Tmeff2	-3.25549889319421	0.785760726006187
ENSMUSG00000099625	Gm29325	0	1
ENSMUSG00000045954	Cavin2	0.21971548788473	0.83271875680347
ENSMUSG00000026107	Nabp1	0.881243730575938	0.000216221339570991
ENSMUSG00000099413	Gm17767	-0.07512198055203	1
ENSMUSG00000101741	Gm28055	0.411881766821865	1
ENSMUSG00000018417	Myo1b	0.183362818972938	0.772154015061948
ENSMUSG00000100313	Gm28323	-0.119090047461458	1
ENSMUSG00000072324	Gm8420	0.389642902077064	1
ENSMUSG00000062939	Stat4	0.115259598713945	1
ENSMUSG00000101628	Gm28177	-3.23278801397043	0.785760726006187
ENSMUSG00000078291	Gm3940	0	1
ENSMUSG00000109599	Gm31812	-0.0579563785652552	1
ENSMUSG00000026104	Stat1	-0.643236807675981	0.137181034763858
ENSMUSG00000026103	Gls	-0.0619604101273778	1
ENSMUSG00000002881	Nab1	0.523590251057334	0.04628396150009
ENSMUSG00000097833	Gm5976	0.545598110075166	1
ENSMUSG00000101501	Rps27a-ps1	-0.500878247985747	1
ENSMUSG00000100120	Gm553	0.169087410045577	1
ENSMUSG00000043015	Nemp2	-0.367535273538871	0.785760726006187
ENSMUSG00000103630	Gm37242	1.18110682632248	1
ENSMUSG00000041439	Mfsd6	0.161836608656396	0.924365741486685
ENSMUSG00000026102	Inpp1	0.166658129963081	0.872065947934434
ENSMUSG00000041426	Hibch	0.21500614555582	0.615892633530375
ENSMUSG00000043629	1700019D03Rik	1.16437238661286	0.576894733008525
ENSMUSG00000026100	Mstn	0.702595781015837	1
ENSMUSG00000026098	Pms1	0.552113839189945	0.184776135995662
ENSMUSG00000100763	Gm28777	0.38154968013417	1
ENSMUSG00000026097	Ormdl1	0.0180131807441116	1
ENSMUSG00000026096	Osgepl1	0.149777922073944	0.913526476735531
ENSMUSG00000099913	Gm28551	-0.257681910060741	1
ENSMUSG00000026095	Asnsd1	0.520985823641739	0.080370610267253
ENSMUSG00000026094	Stk17b	-0.207482239725767	0.896257484296164
ENSMUSG00000042807	Hecw2	-0.218396145057787	0.93982172062651
ENSMUSG00000102868	Gm37633	-0.107969348922497	1
ENSMUSG00000025983	Ccdc150	-0.126665872747759	1
ENSMUSG00000041303	Gtf3c3	0.0719899267110371	1
ENSMUSG00000073678	Pgap1	-0.125627601918296	0.981673049822866
ENSMUSG00000052331	Ankrd44	-0.0638206585253865	1
ENSMUSG00000025982	Sf3b1	-0.194148126995663	0.689867427560791
ENSMUSG00000103030	E330011M16Rik	-0.210446898942637	1
ENSMUSG00000025981	Coq10b	-0.228900920493169	0.877239640203454
ENSMUSG00000101122	Gm17971	-0.0838812342597866	1
ENSMUSG00000025980	Hspd1	0.504864945239787	0.0504121206025754
ENSMUSG00000073676	Hspe1	0.278669830421269	0.507159447360731
ENSMUSG00000100736	Gm5147	0.67373070833549	1
ENSMUSG00000089670	Gm16581	2.61040574846633	0.978992650058276
ENSMUSG00000025979	Mob4	-0.0604321452233592	1
ENSMUSG00000061863	Gm6822	0.797402619047608	1
ENSMUSG00000025978	Rftn2	-0.108220491307556	1
ENSMUSG00000097649	Gm10561	-0.130535579735575	1
ENSMUSG00000046994	Mars2	0.529391390878088	0.229344866880532
ENSMUSG00000025977	Boll	1.56078729859455	0.908138839711967
ENSMUSG00000100215	Gm8292	2.0159986556284	0.506478120581679
ENSMUSG00000038349	Plcl1	0.090654222080541	1
ENSMUSG00000102145	Gm38056	0.389191725794855	1
ENSMUSG00000102831	Gm37382	0	1
ENSMUSG00000038331	Satb2	0.736399467545732	0.592482350228045
ENSMUSG00000097519	4930558J18Rik	0.414492411225814	1
ENSMUSG00000038323	1700066M21Rik	0.0232838749009987	1
ENSMUSG00000048495	Tyw5	0.00781254611945654	1
ENSMUSG00000025971	Maip1	-0.0700250178592112	1
ENSMUSG00000038305	Spats2l	-0.829470468360717	0.0701039983663874
ENSMUSG00000054770	Kctd18	0.286403996985422	0.606858333435924
ENSMUSG00000026039	Sgol2a	0.415541286034318	1
ENSMUSG00000063558	Aox1	0.545016351249853	0.212508817817533
ENSMUSG00000064294	Aox3	-0.0314246225607217	1
ENSMUSG00000079554	Aox2	0.624150497106063	0.970856322618451
ENSMUSG00000103839	Gm37607	-0.144159578204435	1
ENSMUSG00000051223	Bzw1	0.322909252844308	0.232005713654018
ENSMUSG00000026034	Clk1	0.0780822776725814	0.995880182085684
ENSMUSG00000026035	Ppil3	0.106347137596025	0.989710475551338
ENSMUSG00000026036	Nif3l1	0.299801512454395	0.397017418963838
ENSMUSG00000026037	Orc2	0.306922455813299	0.541274466089607
ENSMUSG00000094245	Gm23966	0.426280769581979	1
ENSMUSG00000085054	Gm15834	1.85201040955426	0.74873807027439
ENSMUSG00000038174	Fam126b	0.274493471104244	0.610922805611761
ENSMUSG00000026032	Ndufb3	0.107684348095057	0.975909089069098
ENSMUSG00000047528	Als2cr12	0.482560591887327	1
ENSMUSG00000102059	Gm20257	-1.31068167456681	0.0526450791351686
ENSMUSG00000026031	Cflar	-0.132010443852578	0.949475604545569
ENSMUSG00000026029	Casp8	0.031236424280202	1
ENSMUSG00000102719	Gm37760	-0.148484888613861	1
ENSMUSG00000026028	Trak2	-0.0585976727165736	1
ENSMUSG00000026027	Stradb	0.623414179051124	0.00348860149206985
ENSMUSG00000038079	Tmem237	-0.406385782126271	0.422087102904797
ENSMUSG00000097573	G730003C15Rik	-0.679389475098295	0.8745538944606
ENSMUSG00000079550	Mpp4	0.652127874528207	0.589630451035582
ENSMUSG00000101586	Gm29017	-0.593948030524794	0.790237426260766
ENSMUSG00000026024	Als2	-0.123134587333738	0.949475604545569
ENSMUSG00000026023	Cdk15	3.77845905650362	0.42379868517615
ENSMUSG00000041075	Fzd7	-0.116583133871396	0.965252731850536
ENSMUSG00000097819	Gm26813	-0.907983307050204	0.514429120084851
ENSMUSG00000026021	Sumo1	-0.216960214497471	0.615892633530375
ENSMUSG00000103821	D430013B06Rik	-0.121831564969542	1
ENSMUSG00000026020	Nop58	0.57889034967501	0.0394378984883304
ENSMUSG00000077345	Snord70	2.60714051693185	0.949475604545569
ENSMUSG00000089512	Gm26287	1.54406431397404	0.92405926246247
ENSMUSG00000067336	Bmpr2	0.0663335798121385	1
ENSMUSG00000104052	Gm38125	0	1
ENSMUSG00000041040	Fam117b	0.12072551032055	0.997121325207226
ENSMUSG00000103696	Gm37531	0.527083927847789	1
ENSMUSG00000026018	Ica1l	1.85880763923834	0.785760726006187
ENSMUSG00000026019	Wdr12	0.376899230705456	0.300109531085119
ENSMUSG00000026017	Carf	0.0300295177656477	1
ENSMUSG00000073664	Nbeal1	0.284119522054885	0.346461241009059
ENSMUSG00000049439	Cyp20a1	0.0192724753916193	1
ENSMUSG00000103822	6030460B20Rik	1.82842884582331	1
ENSMUSG00000026782	Abi2	-0.164495241624061	0.949475604545569
ENSMUSG00000026014	Raph1	-0.365132494162224	0.381891315018403
ENSMUSG00000081562	Gm11575	-0.0541473769318392	1
ENSMUSG00000084400	Gm11576	-1.34803932017375	1
ENSMUSG00000103215	Gm38388	-0.474773698319883	0.825894175334126
ENSMUSG00000101188	Eif4a-ps4	0.396394972206637	0.625737792692768
ENSMUSG00000026012	Cd28	-0.390636210609993	0.955170343413361
ENSMUSG00000083355	Gm11581	-0.264276559821259	1
ENSMUSG00000102549	Gm38137	-0.112918958153388	1
ENSMUSG00000026011	Ctla4	-1.03003272771503	0.52324115240609
ENSMUSG00000081382	Rpl18-ps1	2.06606214731224	0.703010949163589
ENSMUSG00000026009	Icos	-0.278855797241464	0.949475604545569
ENSMUSG00000082804	Rpl17-ps1	1.823703773821	1
ENSMUSG00000052062	Pard3b	0.502758419079823	0.365660120581897
ENSMUSG00000085400	Pard3bos3	0.841752489016694	0.756456414815319
ENSMUSG00000084333	Gm11599	2.5997549485884	0.961533944902056
ENSMUSG00000025969	Nrp2	0.0295216739235644	1
ENSMUSG00000103032	Gm37121	2.25585935828115	0.242969625863032
ENSMUSG00000100426	Gm4208	0.382476376415062	1
ENSMUSG00000040865	Ino80d	0.17302008047676	0.785760726006187
ENSMUSG00000081429	Rps27-ps1	2.6036535162234	0.949475604545569
ENSMUSG00000084799	Ino80dos	0.206078079723371	1
ENSMUSG00000101599	Gm20342	-0.206533386708666	1
ENSMUSG00000025968	Ndufs1	0.466010840376691	0.114022110380786
ENSMUSG00000025967	Eef1b2	0.449680265691791	0.117159343919173
ENSMUSG00000064612	Gm26457	-0.331056012051702	1
ENSMUSG00000064602	Snora41	0.0193447730251542	1
ENSMUSG00000081643	Gm11605	0.769040426798079	1
ENSMUSG00000025964	Adam23	-0.216557199362552	0.816580203348233
ENSMUSG00000025962	Fastkd2	0.295869554476896	0.372924304003705
ENSMUSG00000025959	Klf7	0.13459745235356	1
ENSMUSG00000025958	Creb1	-0.187813023673245	0.759822058544965
ENSMUSG00000025956	Mettl21a	-0.0576454700366163	1
ENSMUSG00000101832	Gm28982	-2.70286399188817	0.949475604545569
ENSMUSG00000087213	2810408I11Rik	0.830490060564658	0.46824256900415
ENSMUSG00000070871	Ccnyl1	0.207463593383781	0.89137567767917
ENSMUSG00000045005	Fzd5	-0.10882646197707	1
ENSMUSG00000051344	Plekhm3	0.403055453684724	0.562158316166032
ENSMUSG00000084416	Rpl10a-ps1	0.94666511304158	0.487197455307644
ENSMUSG00000044816	D630023F18Rik	1.32330063682911	0.882787802993847
ENSMUSG00000025950	Idh1	0.229760270195672	0.71623141445508
ENSMUSG00000025949	Pikfyve	0.175921189829311	0.789811511243886
ENSMUSG00000025946	Pth2r	0.759598775810904	1
ENSMUSG00000015222	Map2	0.16301921256047	1
ENSMUSG00000026005	Rpe	0.199972975980499	0.678790216916207
ENSMUSG00000026004	Kansl1l	-0.299423147913046	0.504902989378836
ENSMUSG00000102559	Gm37570	0.502153658667388	1
ENSMUSG00000102374	Gm38387	-0.233157764664868	1
ENSMUSG00000102776	Gm38162	1.09053461797991	0.949475604545569
ENSMUSG00000082057	Gm15789	1.17821376673246	1
ENSMUSG00000103706	6820402A03Rik	-1.40950085050339	1
ENSMUSG00000103756	Gm37285	-0.826428799052105	0.949475604545569
ENSMUSG00000103553	Gm38218	0.931432103412944	0.67948544780835
ENSMUSG00000026003	Acadl	-0.14125763390896	0.872279992629765
ENSMUSG00000082769	Gm15793	-0.624508142984131	1
ENSMUSG00000094191	Rpl31-ps14	1.823703773821	1
ENSMUSG00000026000	Lancl1	0.24705500726199	0.543680085865184
ENSMUSG00000025991	Cps1	0.216962397128322	0.761613686496996
ENSMUSG00000062209	Erbb4	0.838712277578688	0.148441162983833
ENSMUSG00000102449	Gm37100	4.23361595190606	0.206016115053656
ENSMUSG00000103809	Gm37061	4.02798836023466	0.392528556324334
ENSMUSG00000084332	Gm8840	-1.37336048969906	1
ENSMUSG00000025997	Ikzf2	0.0350950279842249	1
ENSMUSG00000099954	Gm28112	0.500739751001294	1
ENSMUSG00000026196	Bard1	0.547139639693095	0.847104981808632
ENSMUSG00000026192	Atic	0.440486922561697	0.0427578986170582
ENSMUSG00000026193	Fn1	-0.0954340591273592	1
ENSMUSG00000073652	Apol7d	0.920895419465709	0.846084676770492
ENSMUSG00000100319	Gm5256	-0.449334856812379	1
ENSMUSG00000099707	Gm8883	-0.73812721721822	0.0566820401191949
ENSMUSG00000101211	Gm28818	-0.417347393337707	0.858719818755364
ENSMUSG00000059483	Gm5528	-0.876964525159466	1
ENSMUSG00000101496	Gm8885	0.386955051932694	1
ENSMUSG00000102123	Gm4319	-2.70241498685705	0.949475604545569
ENSMUSG00000039395	Mreg	1.61915132175932	1.049057879412e-07
ENSMUSG00000094655	Gm25360	0	1
ENSMUSG00000097131	D230017M19Rik	-0.0118252031467802	1
ENSMUSG00000093843	Gm25939	-2.71762234877772	0.949475604545569
ENSMUSG00000026189	Pecr	-0.125206563059903	0.949475604545569
ENSMUSG00000026188	Tmem169	-0.411191546227707	0.950744110546113
ENSMUSG00000026187	Xrcc5	0.0062678772175857	1
ENSMUSG00000085812	Gm15843	-0.499269649215421	1
ENSMUSG00000039354	Smarcal1	-0.0587233691934928	1
ENSMUSG00000046330	Rpl37a	0.284747728636362	0.562910221329088
ENSMUSG00000039323	Igfbp2	0.52003877208914	0.261277549642955
ENSMUSG00000026185	Igfbp5	0.498552569572675	0.848192379450839
ENSMUSG00000100301	6030407O03Rik	0.586125018813348	1
ENSMUSG00000055322	Tns1	0.306879426726252	0.432806665651036
ENSMUSG00000061815	Rufy4	0.28047515883645	0.977714957956952
ENSMUSG00000026180	Cxcr2	-0.518741358996842	0.676471567072979
ENSMUSG00000048480	Cxcr1	-0.108430638552376	1
ENSMUSG00000006304	Arpc2	0.159903552630375	0.791255597219381
ENSMUSG00000064272	Gpbar1	3.48258232988835	0.589630451035582
ENSMUSG00000006299	Aamp	-0.177348969255186	0.752705393251936
ENSMUSG00000026179	Pnkd	1.05405092325658	0.00297325669427065
ENSMUSG00000103013	Gm37503	-0.301892394241481	1
ENSMUSG00000006301	Tmbim1	0.159118982033732	0.790788333696132
ENSMUSG00000103403	Gm37931	-3.25633945108443	0.78854322277772
ENSMUSG00000073650	Catip	0.840178230452216	0.834197591930843
ENSMUSG00000026177	Slc11a1	-0.220458940493937	0.810723868650233
ENSMUSG00000026176	Ctdsp1	-0.0483854734798787	1
ENSMUSG00000065468	Mir26b	-0.933642408021797	0.821041905567011
ENSMUSG00000026175	Vil1	-0.123479842645962	1
ENSMUSG00000033364	Usp37	0.128818270990435	0.949475604545569
ENSMUSG00000103227	Gm37733	1.18349696852044	1
ENSMUSG00000026174	Cnot9	-0.0870752590589284	0.976240920204265
ENSMUSG00000026173	Plcd4	-0.372570428673374	1
ENSMUSG00000026135	Zfp142	0.23747598988293	0.838665861624798
ENSMUSG00000026172	Bcs1l	0.102006482805694	0.949475604545569
ENSMUSG00000026171	Rnf25	-0.255918809366649	0.475163488387626
ENSMUSG00000033276	Stk36	0.444587770712988	0.783320391545704
ENSMUSG00000033257	Ttll4	-0.121281202095825	0.949475604545569
ENSMUSG00000026170	Cyp27a1	0.247843700012083	0.601902428221562
ENSMUSG00000006542	Prkag3	0.857512046577067	0.81927466885091
ENSMUSG00000033227	Wnt6	0.424585712899873	1
ENSMUSG00000026167	Wnt10a	-2.73706598508465	0.949475604545569
ENSMUSG00000055197	Fev	-0.62907035893103	1
ENSMUSG00000006538	Ihh	0.044824033318513	1
ENSMUSG00000103145	Gm37744	1.823703773821	1
ENSMUSG00000026162	Nhej1	-0.131968467297356	0.960060768579033
ENSMUSG00000026205	Slc23a3	0.0874027199966534	1
ENSMUSG00000033159	Cnppd1	-0.124156704896403	0.919776642298494
ENSMUSG00000049339	Retreg2	0.15717309976205	0.821041905567011
ENSMUSG00000026197	Zfand2b	0.155763155414609	0.795513258010217
ENSMUSG00000026198	Abcb6	-0.166774170949039	0.937233971947684
ENSMUSG00000033124	Atg9a	0.163008258412967	0.859061612704907
ENSMUSG00000026199	Ankzf1	-0.133516177804876	0.893292526428781
ENSMUSG00000026200	Glb1l	-0.0428233367633799	1
ENSMUSG00000026201	Stk16	0.176342024743342	0.785760726006187
ENSMUSG00000026202	Tuba4a	0.00700830888438478	1
ENSMUSG00000096094	A630095N17Rik	0.679758764627714	1
ENSMUSG00000026203	Dnajb2	-0.039435995596448	1
ENSMUSG00000026204	Ptprn	0.191559269202064	1
ENSMUSG00000026209	Dnpep	-0.117032382056087	0.907621532538012
ENSMUSG00000026208	Des	-0.209317710189063	0.905172925583064
ENSMUSG00000026207	Speg	-0.0960686419351269	1
ENSMUSG00000033021	Gmppa	-0.382339578391903	0.207865654589801
ENSMUSG00000032997	Chpf	-0.0555092720596433	1
ENSMUSG00000026211	Obsl1	-0.159782443855364	1
ENSMUSG00000051703	Tmem198	-0.255910340583814	1
ENSMUSG00000032968	Inha	-1.40200940143138	0.0924612101182709
ENSMUSG00000026213	Stk11ip	0.221041628459112	0.718831760331059
ENSMUSG00000006576	Slc4a3	0.181018720581454	0.985606097677661
ENSMUSG00000082012	Gm5257	3.11012600177571	0.785760726006187
ENSMUSG00000026235	Epha4	0.280512677967498	1
ENSMUSG00000032908	Sgpp2	-0.413757224012471	0.950784752187636
ENSMUSG00000026245	Farsb	0.229821776600598	0.456568460678389
ENSMUSG00000104018	4833412K13Rik	0.790662320962963	0.949475604545569
ENSMUSG00000012187	Mogat1	1.11317336374138	0.240478544227791
ENSMUSG00000032883	Acsl3	0.507755399071535	0.0698406056388415
ENSMUSG00000079470	Utp14b	0.0808832169683259	1
ENSMUSG00000099377	Gm6159	3.48886739245605	0.615822044474579
ENSMUSG00000047330	Kcne4	-0.487531325249406	0.949475604545569
ENSMUSG00000050711	Scg2	-0.105667413169603	1
ENSMUSG00000054702	Ap1s3	-0.230289027001574	0.967015478638037
ENSMUSG00000073643	Wdfy1	0.214807246299006	0.610380730295465
ENSMUSG00000026248	Mrpl44	0.133856263366585	0.88846734173339
ENSMUSG00000026249	Serpine2	-0.593924858599534	0.634820829193841
ENSMUSG00000067106	Gm5529	2.60819244930354	0.949475604545569
ENSMUSG00000100397	Gm28071	-0.113501853659094	1
ENSMUSG00000004364	Cul3	0.26048657305404	0.471135274943608
ENSMUSG00000103076	Gm37902	-0.792313101588887	1
ENSMUSG00000101722	Gm29125	2.6036535162234	0.949475604545569
ENSMUSG00000038608	Dock10	-0.37790639239952	0.394159349796844
ENSMUSG00000087008	Gm5530	1.18635611981283	0.775230421989132
ENSMUSG00000055980	Irs1	-0.301396157731647	0.584876138758441
ENSMUSG00000026142	Rhbdd1	0.0725981124265973	1
ENSMUSG00000067158	Col4a4	0.262397356813175	1
ENSMUSG00000079465	Col4a3	0.349405566938173	0.949475604545569
ENSMUSG00000097564	C430014B12Rik	0.482947639842166	0.785760726006187
ENSMUSG00000026150	Mff	0.46544721522972	0.0290339275480763
ENSMUSG00000101450	Gm28941	0.689617418813731	1
ENSMUSG00000026149	Tm4sf20	-0.913362211263647	1
ENSMUSG00000114299	Gm47791	1.82842884582331	1
ENSMUSG00000100744	Gm17764	-3.23674592849344	0.785760726006187
ENSMUSG00000026159	Agfg1	0.436789955219152	0.0454983236832128
ENSMUSG00000113880	A030005L19Rik	0.615520801998521	0.949475604545569
ENSMUSG00000113084	A030003K21Rik	2.6036535162234	0.949475604545569
ENSMUSG00000038496	Slc19a3	-0.105667413169603	1
ENSMUSG00000026166	Ccl20	3.77859521518966	0.487283552357787
ENSMUSG00000045658	Pid1	-0.208467022789646	0.747217554477508
ENSMUSG00000102750	Gm37058	-0.60672144086355	0.765486913078069
ENSMUSG00000101934	Gm18304	0	1
ENSMUSG00000098851	Mir6353	1.19108542031085	1
ENSMUSG00000026219	Trip12	0.0414655403514903	1
ENSMUSG00000103505	Gm38374	-0.603989199762473	0.949475604545569
ENSMUSG00000104503	Gm37738	0.516602687348707	0.911841164442977
ENSMUSG00000073633	Fbxo36	0.431073205954784	0.246805987909888
ENSMUSG00000096802	Gm15433	-0.0779026858209367	1
ENSMUSG00000052477	C130026I21Rik	0.260347109872189	1
ENSMUSG00000064281	Rpl19-ps1	2.6036535162234	0.949475604545569
ENSMUSG00000089844	A530032D15Rik	-1.66029880017565	0.209432030239452
ENSMUSG00000072109	A530040E14Rik	0.23951130500931	1
ENSMUSG00000091199	Gm2619	-1.92655503391681	1
ENSMUSG00000079457	Gm7609	0.117256241530658	1
ENSMUSG00000090186	Gm7592	1.05061974371774	0.949475604545569
ENSMUSG00000070034	Sp110	-0.808508309723364	0.0434982070109861
ENSMUSG00000070031	Sp140	-0.526149221810946	0.391400052828736
ENSMUSG00000090246	Gm17017	-0.346044481569055	1
ENSMUSG00000026222	Sp100	-0.263282481687537	0.626677370007835
ENSMUSG00000052760	A630001G21Rik	-0.400528547234803	0.477656553618648
ENSMUSG00000036707	Cab39	-0.039479286624385	1
ENSMUSG00000026223	Itm2c	-0.0577402348115119	1
ENSMUSG00000026224	4933407L21Rik	0.719811371419081	1
ENSMUSG00000099767	Gm28884	-0.897990529141635	1
ENSMUSG00000049608	Gpr55	-0.0203617312646212	1
ENSMUSG00000099342	Gm18180	-0.953989437115405	0.504499672629045
ENSMUSG00000026226	Spata3	1.33779341301924	0.881004758790572
ENSMUSG00000026227	2810459M11Rik	0.515239027554629	0.0685056119792458
ENSMUSG00000026229	Psmd1	-0.0170718445548118	1
ENSMUSG00000103272	Gm37914	0.624186281665619	0.970856322618451
ENSMUSG00000062590	Armc9	0.22385775989686	0.847976975312957
ENSMUSG00000087538	Gm16341	0.675467394188356	1
ENSMUSG00000079445	B3gnt7	0.276816512976816	1
ENSMUSG00000026234	Ncl	0.124715063664632	0.905557235625795
ENSMUSG00000104627	Mir3535	1.8247990469594	1
ENSMUSG00000064823	Snord82	-0.897403973343266	1
ENSMUSG00000073627	C130036L24Rik	0.294453501113925	1
ENSMUSG00000026238	Ptma	-0.12418596512076	0.920499187249426
ENSMUSG00000026239	Pde6d	0.157277108715919	0.840001878765913
ENSMUSG00000102927	Gm37152	1.55612795288564	0.896257484296164
ENSMUSG00000026240	Cops7b	0.0318454800828581	1
ENSMUSG00000053333	Dis3l2	-0.191937070316171	0.728348723776385
ENSMUSG00000104121	Gm37485	-0.123270856260528	1
ENSMUSG00000102383	Gm38142	0.239314362298816	1
ENSMUSG00000102649	Gm38021	-0.131428070977216	1
ENSMUSG00000084106	Gm6136	0.984066813377982	0.884778968728007
ENSMUSG00000102571	Gm37967	-2.30382088833224	0.707050668547118
ENSMUSG00000026254	Eif4e2	0.069706292180125	1
ENSMUSG00000026255	Efhd1	0.23038623532122	1
ENSMUSG00000048000	Gigyf2	0.059401150840395	1
ENSMUSG00000089613	Gm23504	0.692509178360832	1
ENSMUSG00000026258	3110079O15Rik	0.386942312816395	1
ENSMUSG00000026259	Ngef	-0.390245216637455	0.224164060912466
ENSMUSG00000079434	Neu2	0.309108038860765	0.793538789896365
ENSMUSG00000090994	Gm6153	-0.126782308470572	1
ENSMUSG00000026288	Inpp5d	-0.249726690060485	0.683282584993931
ENSMUSG00000026289	Atg16l1	-0.0557618954585074	1
ENSMUSG00000087968	Gm25395	3.1109693314264	0.785760726006187
ENSMUSG00000056055	Sag	0.16244672625054	1
ENSMUSG00000070738	Dgkd	0.418212615557905	0.0643891620604773
ENSMUSG00000101942	Gm19582	0.676864159837443	1
ENSMUSG00000103996	4833421G17Rik	0.115866033372289	1
ENSMUSG00000103591	Gm38365	-0.848460437983707	0.653987109614042
ENSMUSG00000005501	Usp40	0.0042329724067124	1
ENSMUSG00000083478	Gm15375	-0.034420745133202	1
ENSMUSG00000090165	Ugt1a10	-0.046806825462184	1
ENSMUSG00000090175	Ugt1a9	-0.331081430093465	0.979312598617542
ENSMUSG00000089675	Ugt1a8	0.0514144419610673	1
ENSMUSG00000090124	Ugt1a7c	-0.395508967452401	0.785760726006187
ENSMUSG00000090145	Ugt1a6b	0.55620446742054	0.24807516866459
ENSMUSG00000084195	Gm15372	0.896572427039236	0.89717622806145
ENSMUSG00000081261	Gm15370	-0.246854966727008	1
ENSMUSG00000054545	Ugt1a6a	-0.329652745658909	0.472686255166586
ENSMUSG00000081602	Gm15369	-1.18163124931622	0.873003181416493
ENSMUSG00000082513	Gm15374	0.339605230023376	1
ENSMUSG00000082677	Gm15371	-1.75441137123193	0.91956282622477
ENSMUSG00000089943	Ugt1a5	0.823478019070542	0.263790762234494
ENSMUSG00000081488	Gm15368	-0.170453400290203	1
ENSMUSG00000090171	Ugt1a2	2.60619753704422	0.949475604545569
ENSMUSG00000081984	Dnajb3	0.545268510647329	1
ENSMUSG00000089960	Ugt1a1	-0.0526963372872912	1
ENSMUSG00000079429	Mroh2a	0.0670283995802411	1
ENSMUSG00000044783	Hjurp	-0.204354517446654	0.785760726006187
ENSMUSG00000036251	Trpm8	0.550700097637986	1
ENSMUSG00000026295	Spp2	-0.180476661610021	0.847104981808632
ENSMUSG00000062310	Glrp1	-0.702641693924312	0.949475604545569
ENSMUSG00000100367	Gm29336	1.16469534797239	1
ENSMUSG00000049866	Arl4c	-0.323361332490966	0.675959854035754
ENSMUSG00000036206	Sh3bp4	-0.0378756663180678	1
ENSMUSG00000102700	Gm38312	0.66772347308645	1
ENSMUSG00000055013	Agap1	0.0500233199811912	1
ENSMUSG00000104114	Gm37297	0.0826642773487397	1
ENSMUSG00000102009	4933400F21Rik	-0.618098143349497	1
ENSMUSG00000092627	D130058E05Rik	-2.73706598508465	0.949475604545569
ENSMUSG00000067081	Asb18	-0.116800495886325	1
ENSMUSG00000044337	Ackr3	0.0622076249261571	1
ENSMUSG00000103292	Gm35048	0.676519326560043	1
ENSMUSG00000034432	Cops8	0.104683983189697	0.92659404528762
ENSMUSG00000048126	Col6a3	0.155352230045262	0.949475604545569
ENSMUSG00000026303	Mlph	0.014329543164738	1
ENSMUSG00000090550	Prlh	-2.72105604864299	0.949475604545569
ENSMUSG00000026304	Rab17	-0.39408401797407	0.337582046820482
ENSMUSG00000026305	Lrrfip1	0.0121624880328797	1
ENSMUSG00000100018	Gm7776	-0.608937869828397	0.653237946608325
ENSMUSG00000034353	Ramp1	-0.0940582675170477	1
ENSMUSG00000034343	Ube2f	0.369053230210268	0.18405655689666
ENSMUSG00000083064	Gm7785	-0.00287457125020429	1
ENSMUSG00000097285	Gm26683	-2.33519877983332	0.665546447485682
ENSMUSG00000026307	Scly	-0.170681681291666	0.785760726006187
ENSMUSG00000090322	Gm17090	0.591976601187147	0.79223801235455
ENSMUSG00000049515	Espnl	0.323609032578257	0.995188167944749
ENSMUSG00000026308	Klhl30	-2.06307551858709	0.81447519456531
ENSMUSG00000047443	Erfe	-0.675344186068026	1
ENSMUSG00000026309	Ilkap	0.0847368447529084	0.963709318314631
ENSMUSG00000067071	Hes6	-0.639876947020038	0.298857882869942
ENSMUSG00000055866	Per2	-0.062267287776769	1
ENSMUSG00000100151	Gm28382	3.77846192148378	0.42379868517615
ENSMUSG00000034292	Traf3ip1	-0.128416774476088	0.949475604545569
ENSMUSG00000026311	Asb1	0.351705173885694	0.370241544234876
ENSMUSG00000100980	Gm29100	1.17080817940194	1
ENSMUSG00000007805	Twist2	0.807560906956121	1
ENSMUSG00000026313	Hdac4	0.107606154667682	1
ENSMUSG00000026260	Ndufa10	0.3039275789557	0.388526934495077
ENSMUSG00000073616	Cops9	0.0282462691380255	1
ENSMUSG00000044055	Otos	-2.72297740186266	0.949475604545569
ENSMUSG00000100546	Gm29483	0.691457245989145	1
ENSMUSG00000034220	Gpc1	0.00666366992419212	1
ENSMUSG00000034212	Ankmy1	1.88071529283883	0.792365794744797
ENSMUSG00000047067	Dusp28	0.268563610646246	0.534991523634919
ENSMUSG00000097251	5033417F24Rik	-0.114330726633353	1
ENSMUSG00000026269	Rnpepl1	0.0554119619981622	1
ENSMUSG00000100632	9430060I03Rik	1.19338620057251	0.947388042953904
ENSMUSG00000026270	Capn10	0.271490771105802	0.565247314144358
ENSMUSG00000026271	Gpr35	0.212721936667626	0.977906313595249
ENSMUSG00000014602	Kif1a	-0.867507559760139	0.753836802370641
ENSMUSG00000101378	Gm28086	0.422883543077642	0.905909314252749
ENSMUSG00000026272	Agxt	-0.239947625764896	0.821041905567011
ENSMUSG00000034159	2310007B03Rik	1.98402350236372	0.382165590214289
ENSMUSG00000047793	Sned1	-0.00885436961914201	1
ENSMUSG00000026273	Mterf4	-0.1730695246747	0.814496981011393
ENSMUSG00000101172	Gm28535	-0.893265457139324	1
ENSMUSG00000100351	Gm7867	-0.11110565214563	1
ENSMUSG00000026274	Pask	0.0832689189382903	1
ENSMUSG00000026275	Ppp1r7	-0.117943597382027	0.891794280044512
ENSMUSG00000064389	Gm26446	-2.73706598508465	0.949475604545569
ENSMUSG00000034107	Ano7	-1.41304215467244	1
ENSMUSG00000034088	Hdlbp	-0.0394719963854587	1
ENSMUSG00000090489	Gm17415	0.252060347487582	1
ENSMUSG00000026276	Sept2	-0.64421053569676	0.443409725992745
ENSMUSG00000034066	Farp2	0.269433235697027	0.613783717804246
ENSMUSG00000103854	Gm37250	0.545252907087305	1
ENSMUSG00000026277	Stk25	0.030224060687315	1
ENSMUSG00000026278	Bok	0.192706712758052	0.799172573711609
ENSMUSG00000026279	Thap4	0.310428368748531	0.518011493940368
ENSMUSG00000026280	Atg4b	0.044869791526711	1
ENSMUSG00000026281	Dtymk	0.283016087111331	0.45576944740545
ENSMUSG00000026283	Ing5	0.0964030980506032	1
ENSMUSG00000073609	D2hgdh	0.431204943113787	0.374804287014415
ENSMUSG00000093805	Gal3st2b	0.771381173676161	0.858718094966692
ENSMUSG00000099624	Gm7889	0.644431384395158	0.456267073302886
ENSMUSG00000026285	Pdcd1	-0.927402706187611	0.948930435685081
ENSMUSG00000100347	Gm7895	2.64696310492296	0.273898517608273
ENSMUSG00000051185	Fam174a	0.323948022318759	0.246622196852093
ENSMUSG00000103973	BC055308	-0.657277436029709	1
ENSMUSG00000081051	Gm15427	0.424845169835577	0.785760726006187
ENSMUSG00000040710	St8sia4	0.117518725302363	1
ENSMUSG00000040693	Slco4c1	1.12785307795518	0.975909089069098
ENSMUSG00000097814	Panct2	0.396013596142061	1
ENSMUSG00000097480	Gm9499	-0.117024315661036	1
ENSMUSG00000044757	Gm6430	0	1
ENSMUSG00000044768	D1Ertd622e	0.429733123580846	0.125458803777246
ENSMUSG00000040648	Ppip5k2	0.367054578996431	0.205687545857878
ENSMUSG00000026333	Gin1	0.241053665597741	0.648931103406973
ENSMUSG00000026335	Pam	-0.126467045000559	0.90091185152929
ENSMUSG00000089782	Gm3531	-0.214088045917586	1
ENSMUSG00000089706	B230216N24Rik	0.651099223065961	0.856924058427623
ENSMUSG00000100182	1810006J02Rik	-0.617503053864656	1
ENSMUSG00000097608	Gm7952	-0.115921941716515	1
ENSMUSG00000089791	Gm3555	-0.80844501208561	0.871773864251785
ENSMUSG00000100009	Gm7967	0.0377321918677314	1
ENSMUSG00000082431	Tdpx-ps1	-0.150235460313335	1
ENSMUSG00000100662	Gm19029	3.78769725750583	0.548683771609631
ENSMUSG00000099835	Gm29668	-1.34803488070714	1
ENSMUSG00000100794	Gm29667	2.60344704687119	0.953615719965398
ENSMUSG00000100222	Psmb6-ps2	-2.29019034245884	0.689731705096062
ENSMUSG00000100349	Gm28188	-3.61585888425523	0.642684286550639
ENSMUSG00000099375	Gm28187	3.48571937597598	0.647498282559921
ENSMUSG00000099669	Gm29012	-0.0500549229108576	1
ENSMUSG00000047496	Rnf152	-0.452493217438913	0.209037156442947
ENSMUSG00000097482	Gm17634	-0.581648533473455	0.228003643258004
ENSMUSG00000101214	Gm28403	1.55281601767145	0.911841164442977
ENSMUSG00000067017	Gm3608	-1.10869384723706	0.937584469918133
ENSMUSG00000056536	Pign	-0.284570283822653	0.385917123427061
ENSMUSG00000100672	Gm28404	-0.618597544056139	1
ENSMUSG00000101656	Gm8004	-3.92690081504074	0.583930799268821
ENSMUSG00000026319	2310035C23Rik	-0.0387318735289592	1
ENSMUSG00000104044	Gm37566	0.678767975888816	1
ENSMUSG00000026321	Tnfrsf11a	-0.541315316689544	0.553146923272019
ENSMUSG00000099843	Gm7160	-0.282722563733733	0.856868810786491
ENSMUSG00000038866	Zcchc2	-0.0175760651861911	1
ENSMUSG00000102501	Gm37372	2.60260425550118	0.949475604545569
ENSMUSG00000097612	Gm26509	0.324741899121818	1
ENSMUSG00000101583	Gm20753	-0.127671585228462	1
ENSMUSG00000044340	Phlpp1	0.171284402514625	0.771522628100879
ENSMUSG00000103291	Gm38235	0.244017798069217	1
ENSMUSG00000057329	Bcl2	-0.263118633049659	0.81927466885091
ENSMUSG00000103348	Gm37053	1.8247990469594	1
ENSMUSG00000009905	Kdsr	0.347471956428182	0.27992076990171
ENSMUSG00000009907	Vps4b	0.108992160635683	0.911841164442977
ENSMUSG00000067006	Serpinb5	2.60714051693185	0.949475604545569
ENSMUSG00000059956	Serpinb12	-0.893918574956718	1
ENSMUSG00000067001	Serpinb7	0.602198630833755	1
ENSMUSG00000062345	Serpinb2	-2.72626534424537	0.949475604545569
ENSMUSG00000092572	Serpinb10	-0.807185095308604	0.951827236250323
ENSMUSG00000026315	Serpinb8	-0.790504819898865	0.138568495113432
ENSMUSG00000100457	D830032E09Rik	3.7866643887915	0.603768003316424
ENSMUSG00000100041	Gm5702	2.60819244930354	0.949475604545569
ENSMUSG00000100025	Gm8141	1.05573252801254	0.716787241471817
ENSMUSG00000102728	Gm37934	-0.908637139261336	1
ENSMUSG00000038702	Dsel	-0.37351072682884	0.850053038550708
ENSMUSG00000099534	Gm28169	-0.103359555450898	1
ENSMUSG00000026374	Tsn	0.0566594779085658	1
ENSMUSG00000026377	Nifk	0.163930024135107	0.77198808091497
ENSMUSG00000064302	Clasp1	-0.163154230266789	0.83271875680347
ENSMUSG00000107722	2900060B14Rik	3.46134576330395	0.735500273329404
ENSMUSG00000026380	Tfcp2l1	0.6230660958755	0.0734892290798446
ENSMUSG00000048402	Gli2	-0.342682271870267	1
ENSMUSG00000096939	Gm8321	-1.40763359058755	1
ENSMUSG00000037035	Inhbb	-0.818209643357401	0.322395863444088
ENSMUSG00000004451	Ralb	-0.160453363522738	0.807436315235193
ENSMUSG00000098447	Gm27184	-0.202264366582824	1
ENSMUSG00000098923	Tmem185b	0.121794009613117	0.949475604545569
ENSMUSG00000026383	Epb41l5	-0.0353070968789216	1
ENSMUSG00000102687	Gm37219	1.5510935117417	0.905437935278276
ENSMUSG00000026384	Ptpn4	0.248351256572639	0.690962368275979
ENSMUSG00000103146	Gm37745	0	1
ENSMUSG00000036975	Tmem177	-0.29844584677207	0.599938596176131
ENSMUSG00000026387	Sctr	1.823703773821	1
ENSMUSG00000050777	Tmem37	0.271525422772594	0.722493564846211
ENSMUSG00000026385	Dbi	0.45873539998056	0.35613649548419
ENSMUSG00000026388	3110009E18Rik	-0.336374548924162	0.784777252337042
ENSMUSG00000026389	Steap3	0.216715454731175	0.949475604545569
ENSMUSG00000026390	Marco	-3.12055601797942	0.0570340151084547
ENSMUSG00000104332	Gm38283	3.48258232988835	0.589630451035582
ENSMUSG00000003721	Insig2	0.84257796541081	0.346715044092591
ENSMUSG00000104253	Gm37174	-0.277289076633059	1
ENSMUSG00000026339	Ccdc93	-0.170095459356394	0.83271875680347
ENSMUSG00000001674	Ddx18	0.0147814155292866	1
ENSMUSG00000026341	Actr3	-0.200834414023728	0.669283725502826
ENSMUSG00000026342	Slc35f5	0.3647751461687	0.222684176908509
ENSMUSG00000026343	Gpr39	0.203666161823392	0.932595940864319
ENSMUSG00000026344	Lypd1	0.112182873884378	1
ENSMUSG00000049690	Nckap5	0.539842983153941	0.79818815804565
ENSMUSG00000036155	Mgat5	0.325089270124725	0.499141137536054
ENSMUSG00000104039	Gm37772	2.60819244930354	0.949475604545569
ENSMUSG00000104378	Gm37510	-1.08944360387091	0.664768643255361
ENSMUSG00000099471	Gm8451	0.678289734875299	1
ENSMUSG00000026347	Tmem163	-0.504548952359503	0.696719483562817
ENSMUSG00000026348	Acmsd	1.36520447406065	3.46836505377439e-06
ENSMUSG00000102014	2900009J06Rik	-0.401976679572327	1
ENSMUSG00000026349	Ccnt2	0.0698706991501253	1
ENSMUSG00000036104	Rab3gap1	0.282555567153013	0.35917591873985
ENSMUSG00000036086	Zranb3	-0.163813072625523	0.957904649796441
ENSMUSG00000104164	Gm38248	4.03252055526754	0.393703313016937
ENSMUSG00000058603	Rpl28-ps1	-0.797524586797146	1
ENSMUSG00000056211	R3hdm1	0.0388487561622285	1
ENSMUSG00000101535	Gm29383	-2.08188029896389	0.74873807027439
ENSMUSG00000102179	Gm37868	1.00025337865212	0.872065947934434
ENSMUSG00000026353	Ubxn4	-0.107668375351358	0.949475604545569
ENSMUSG00000026355	Mcm6	0.985065801281814	0.000765733236026729
ENSMUSG00000026356	Dars	0.075633264808339	0.988035027075983
ENSMUSG00000100078	Gm6170	2.72456190567383	0.100064830496499
ENSMUSG00000045382	Cxcr4	0.504728179682665	0.678790216916207
ENSMUSG00000089648	Gm15790	-0.908637139261336	1
ENSMUSG00000094122	Rpl31-ps9	0	1
ENSMUSG00000087691	Gm15674	-0.0624118720188031	1
ENSMUSG00000086825	Gm15675	-0.0900059042106865	1
ENSMUSG00000026399	Cd55	-0.338621336396708	0.563153066081953
ENSMUSG00000085526	Gm16083	-0.895462928458989	1
ENSMUSG00000102139	Gm37109	1.55330107563054	0.90876448798248
ENSMUSG00000026405	C4bp	-0.158490459671465	0.949475604545569
ENSMUSG00000101904	Gm29427	0.630004610495791	0.48000305474967
ENSMUSG00000100257	C4bp-ps1	0.32607083309058	1
ENSMUSG00000026409	Pfkfb2	0.53794878084374	0.247097014878733
ENSMUSG00000046404	Yod1	0.322163099799914	0.774231752506378
ENSMUSG00000104515	Gm37163	0.582321326419181	0.815468673581124
ENSMUSG00000042510	AA986860	0.763389045904752	0.610380730295465
ENSMUSG00000099556	Gm28857	1.27666701355083	0.433845150089874
ENSMUSG00000100106	Gm28856	-1.9316731227435	1
ENSMUSG00000026415	Fcamr	0.340591437683979	1
ENSMUSG00000086706	Gm15848	0.235678327029558	1
ENSMUSG00000026417	Pigr	0.102986898031529	1
ENSMUSG00000042474	Fcmr	-0.585246123944689	0.674969373207218
ENSMUSG00000016529	Il10	0.119204115958002	1
ENSMUSG00000016528	Mapkapk2	0.134625231941056	0.914858314472755
ENSMUSG00000102856	Gm37084	-0.395667551829704	1
ENSMUSG00000016526	Dyrk3	-0.0247348579634551	1
ENSMUSG00000026427	Eif2d	-0.149649532080784	0.771732918857014
ENSMUSG00000026430	Rassf5	-0.136292008612572	0.949475604545569
ENSMUSG00000101729	Gm17796	0.680787763326222	1
ENSMUSG00000042349	Ikbke	-0.38821461390182	0.382634037223346
ENSMUSG00000102027	Gm28914	-0.130499797050597	1
ENSMUSG00000102055	Gm28913	-0.220418382253675	1
ENSMUSG00000026425	Srgap2	-0.253493734933166	0.407385371009626
ENSMUSG00000104060	Gm37954	1.19167477384482	1
ENSMUSG00000055184	Fam72a	0.173679841327484	0.949475604545569
ENSMUSG00000095841	Gm8532	-0.0919794971217082	1
ENSMUSG00000004552	Ctse	1.06849375865862	6.08256907452355e-06
ENSMUSG00000052688	Rab7b	-0.0722717428881633	1
ENSMUSG00000042251	Pm20d1	0.13924811340045	0.896281118197015
ENSMUSG00000013275	Slc41a1	-0.335578677525125	0.479468192833087
ENSMUSG00000026433	Rab29	-0.185601097498135	0.74873807027439
ENSMUSG00000026434	Nucks1	0.242043910826866	0.684428764799997
ENSMUSG00000103569	Gm38067	0.0551323708082635	1
ENSMUSG00000026435	Slc45a3	1.4788926836356	4.32665723160707e-05
ENSMUSG00000026436	Elk4	0.0345992330415244	1
ENSMUSG00000059149	Mfsd4a	0.375417915849579	0.77198808091497
ENSMUSG00000103966	Gm37120	2.60244457857205	0.951607463880058
ENSMUSG00000026437	Cdk18	0.232564524194081	0.571534964384201
ENSMUSG00000099874	Gm29629	-1.06644403949819	0.905437935278276
ENSMUSG00000042115	Klhdc8a	-0.233321087293694	0.948604859558078
ENSMUSG00000009772	Nuak2	-0.522560537265296	0.078586148571359
ENSMUSG00000100658	F730311O21Rik	1.00057910581036	0.0947897443111592
ENSMUSG00000042066	Tmcc2	0.100545377250379	1
ENSMUSG00000042046	Dstyk	0.266927529801861	0.513296785831368
ENSMUSG00000097760	6030442K20Rik	0.369082509275665	1
ENSMUSG00000026439	Rbbp5	0.120373519731858	0.926604228659822
ENSMUSG00000048174	Tmem81	-0.0704357064537152	1
ENSMUSG00000053024	Cntn2	-0.411636250247134	0.949475604545569
ENSMUSG00000026442	Nfasc	-1.54616787035581	0.101502434844593
ENSMUSG00000054387	Mdm4	-0.0915923711276456	0.963584175119441
ENSMUSG00000100228	Gm29257	-0.371143701873646	1
[truncated: 22,914 more rows]

## Sheet: si1 cells
all.results		lnc1.Cnt.FC	lnc1.Cnt.padj
[truncated: 25,030 more rows]

## Sheet: si2 cells
all.results		lnc2.Cnt.FC	lnc2.Cnt.padj
[truncated: 25,030 more rows]
